# Supplementary material for: Influence of Blanching on the Gene Expression Profile of Phenylpropanoid, Flavonoid and Vitamin Biosynthesis, and Their Accumulation in Oenanthe javanica
Source: Antioxidants (Basel). 2022 Feb 26;11(3):470. doi: 10.3390/antiox11030470 (PMC8944621; doi:10.3390/antiox11030470)
Supplement: Supplementary file 1 [file antioxidants-11-00470-s001.zip]

Archive with 5 entries (5 files):
- Supplementary figures.pdf
- Supplementary Table S1.xlsx
- Supplementary Table S2 DEGs.xlsx
- Supplementary Table S3 KEGG pathways.xlsx
- Supplementary Table S4 targated pathways.xlsx
