# Supplementary material for: Influence of Blanching on the Gene Expression Profile of Phenylpropanoid, Flavonoid and Vitamin Biosynthesis, and Their Accumulation in Oenanthe javanica
Source: Antioxidants (Basel). 2022 Feb 26;11(3):470. doi: 10.3390/antiox11030470 (PMC8944621; doi:10.3390/antiox11030470)
Supplement: Supplementary file 1 [file antioxidants-11-00470-s001.zip › Supplementary Table S1.xlsx]

## Sheet:  mapping transcriptome reads 
	Summary of mapping transcriptome reads to the reference sequence
Sample-ID	Sample Description	Clean Reads	Mapped Reads	Mapped Ratio	GC Content	%≥Q30
JB-18-1-1	Jianglingye Pre	21600794	17391915	0.8052	0.4487	0.9498
JB-18-1-2	Jianglingye Pre	25612201	20312751	0.7931	0.4494	0.9438
JB-18-1-3	Jianglingye Pre	22530967	18085998	0.8027	0.4505	0.9464
JM-18-1-1	Jianglingye Mid	25114899	20381439	0.8115	0.4461	0.9508
JM-18-1-2	Jianglingye Mid	22876405	18551963	0.811	0.4435	0.954
JM-18-1-3	Jianglingye Mid	21130990	17007792	0.8049	0.4461	0.949
JP-18-1-1	Jianglingye Post	22345711	18067102	0.8085	0.4568	0.943
JP-18-1-2	Jianglingye Post	33720950	27080879	0.8031	0.4515	0.9441
JP-18-1-3	Jianglingye Post	22969712	18410625	0.8015	0.4481	0.9413
JC-18-1-1	Jianglingye Control	21152875	16809229	0.7947	0.4523	0.941
JC-18-1-2	Jianglingye Control	26356907	20730605	0.7865	0.4429	0.9399
JC-18-1-3	Jianglingye Control	23925527	19074078	0.7972	0.4518	0.9358

## Sheet: transcriptomic assembly
Summary of water dropwort transcriptomic assembly
Length Range	Transcript	Unigene
200-300	25,561 (11.36%)	19,481 (31.25%)
300-500	24,168 (10.74%)	13,561 (21.75%)
500-1000	41,492 (18.45%)	11,725 (18.81%)
1000-2000	72,947 (32.43%)	9,608 (15.41%)
2000+	60,758 (27.01%)	7,961 (12.77%)
Total Number	224926	62336
Total Length	332310388	56136424
N50 Length	2102	1717
Mean Length	1477.42	900.55
