# Supplementary material for: Influence of Blanching on the Gene Expression Profile of Phenylpropanoid, Flavonoid and Vitamin Biosynthesis, and Their Accumulation in Oenanthe javanica
Source: Antioxidants (Basel). 2022 Feb 26;11(3):470. doi: 10.3390/antiox11030470 (PMC8944621; doi:10.3390/antiox11030470)
Supplement: Supplementary file 1 [file antioxidants-11-00470-s001.zip › Supplementary Table S3 KEGG pathways.xlsx]

## Sheet: Sheet1
Pre vs Mid				Pre vs Post					Pre vs Control
#Pathway	ko_ID	DEG_in_Pathway		#Pathway	ko_ID	DEG_in_Pathway			#Pathway	ko_ID	DEG_in_Pathway
Photosynthesis	ko00195	32		Plant hormone signal transduction	ko04075	48			Starch and sucrose metabolism	ko00500	29
Starch and sucrose metabolism	ko00500	24		Ribosome	ko03010	42			Phenylpropanoid biosynthesis	ko00940	18
Carbon metabolism	ko01200	24		Protein processing in endoplasmic reticulum	ko04141	38			Plant hormone signal transduction	ko04075	18
Ribosome	ko03010	22		Starch and sucrose metabolism	ko00500	38			Carbon metabolism	ko01200	16
Plant hormone signal transduction	ko04075	20		Carbon metabolism	ko01200	37			Protein processing in endoplasmic reticulum	ko04141	12
Photosynthesis - antenna proteins	ko00196	18		Photosynthesis	ko00195	36			Plant-pathogen interaction	ko04626	12
Biosynthesis of amino acids	ko01230	17		Biosynthesis of amino acids	ko01230	33			Amino sugar and nucleotide sugar metabolism	ko00520	11
Phenylpropanoid biosynthesis	ko00940	16		Phenylpropanoid biosynthesis	ko00940	25			Biosynthesis of amino acids	ko01230	11
Endocytosis	ko04144	15		Plant-pathogen interaction	ko04626	24			Glycolysis / Gluconeogenesis	ko00010	8
Plant-pathogen interaction	ko04626	13		Glycine, serine and threonine metabolism	ko00260	24			Flavonoid biosynthesis	ko00941	8
Carbon fixation in photosynthetic organisms	ko00710	13		Spliceosome	ko03040	20			Carbon fixation in photosynthetic organisms	ko00710	8
Glyoxylate and dicarboxylate metabolism	ko00630	12		Photosynthesis - antenna proteins	ko00196	19			Ribosome	ko03010	7
Porphyrin and chlorophyll metabolism	ko00860	12		Carbon fixation in photosynthetic organisms	ko00710	18			Phenylalanine metabolism	ko00360	7
Protein processing in endoplasmic reticulum	ko04141	11		Glycolysis / Gluconeogenesis	ko00010	18			Pentose and glucuronate interconversions	ko00040	7
Glycolysis / Gluconeogenesis	ko00010	10		Porphyrin and chlorophyll metabolism	ko00860	17			Glycine, serine and threonine metabolism	ko00260	7
Glycine, serine and threonine metabolism	ko00260	10		Glyoxylate and dicarboxylate metabolism	ko00630	17			Oxidative phosphorylation	ko00190	7
Pentose and glucuronate interconversions	ko00040	10		Amino sugar and nucleotide sugar metabolism	ko00520	16			Endocytosis	ko04144	7
Glycerolipid metabolism	ko00561	9		Endocytosis	ko04144	15			Pyrimidine metabolism	ko00240	6
Glycerophospholipid metabolism	ko00564	9		mRNA surveillance pathway	ko03015	14			mRNA surveillance pathway	ko03015	6
Amino sugar and nucleotide sugar metabolism	ko00520	9		Pentose and glucuronate interconversions	ko00040	13			Photosynthesis	ko00195	6
Cyanoamino acid metabolism	ko00460	8		Glycerolipid metabolism	ko00561	13			RNA transport	ko03013	6
Phosphatidylinositol signaling system	ko04070	7		Cysteine and methionine metabolism	ko00270	12			Spliceosome	ko03040	6
Fatty acid metabolism	ko01212	7		Aminoacyl-tRNA biosynthesis	ko00970	12			Stilbenoid, diarylheptanoid and gingerol biosynthesis	ko00945	5
Biosynthesis of unsaturated fatty acids	ko01040	6		RNA transport	ko03013	11			Pyruvate metabolism	ko00620	5
Fructose and mannose metabolism	ko00051	6		Glutathione metabolism	ko00480	10			Glycerolipid metabolism	ko00561	5
Terpenoid backbone biosynthesis	ko00900	6		Carotenoid biosynthesis	ko00906	10			Purine metabolism	ko00230	5
Oxidative phosphorylation	ko00190	6		Protein export	ko03060	10			Tyrosine metabolism	ko00350	5
Flavonoid biosynthesis	ko00941	6		Oxidative phosphorylation	ko00190	9			Carotenoid biosynthesis	ko00906	4
Spliceosome	ko03040	6		Pyrimidine metabolism	ko00240	9			Inositol phosphate metabolism	ko00562	4
Phenylalanine, tyrosine and tryptophan biosynthesis	ko00400	6		Purine metabolism	ko00230	9			Glutathione metabolism	ko00480	4
Carotenoid biosynthesis	ko00906	6		Circadian rhythm - plant	ko04712	9			N-Glycan biosynthesis	ko00510	4
RNA transport	ko03013	6		Pentose phosphate pathway	ko00030	9			Protein export	ko03060	4
Pentose phosphate pathway	ko00030	5		Tyrosine metabolism	ko00350	9			Glyoxylate and dicarboxylate metabolism	ko00630	4
Peroxisome	ko04146	5		Peroxisome	ko04146	8			Zeatin biosynthesis	ko00908	4
Ubiquitin mediated proteolysis	ko04120	5		Phosphatidylinositol signaling system	ko04070	8			Isoquinoline alkaloid biosynthesis	ko00950	4
Purine metabolism	ko00230	5		Ubiquitin mediated proteolysis	ko04120	8			alpha-Linolenic acid metabolism	ko00592	4
Cysteine and methionine metabolism	ko00270	5		Nitrogen metabolism	ko00910	8			Porphyrin and chlorophyll metabolism	ko00860	4
Fatty acid elongation	ko00062	4		RNA degradation	ko03018	8			Circadian rhythm - plant	ko04712	4
Galactose metabolism	ko00052	4		alpha-Linolenic acid metabolism	ko00592	8			Ascorbate and aldarate metabolism	ko00053	4
Circadian rhythm - plant	ko04712	4		Glycerophospholipid metabolism	ko00564	8			Arginine and proline metabolism	ko00330	3
Alanine, aspartate and glutamate metabolism	ko00250	4		Fructose and mannose metabolism	ko00051	8			beta-Alanine metabolism	ko00410	3
Fatty acid degradation	ko00071	3		Flavonoid biosynthesis	ko00941	8			Terpenoid backbone biosynthesis	ko00900	3
Nitrogen metabolism	ko00910	3		Zeatin biosynthesis	ko00908	7			Cysteine and methionine metabolism	ko00270	3
Ubiquinone and other terpenoid-quinone biosynthesis	ko00130	3		Galactose metabolism	ko00052	7			Glycerophospholipid metabolism	ko00564	3
Diterpenoid biosynthesis	ko00904	3		Isoquinoline alkaloid biosynthesis	ko00950	7			Valine, leucine and isoleucine degradation	ko00280	3
Inositol phosphate metabolism	ko00562	3		Ascorbate and aldarate metabolism	ko00053	6			Tropane, piperidine and pyridine alkaloid biosynthesis	ko00960	3
Pyrimidine metabolism	ko00240	3		Terpenoid backbone biosynthesis	ko00900	6			SNARE interactions in vesicular transport	ko04130	3
Tyrosine metabolism	ko00350	3		Phenylalanine metabolism	ko00360	6			Fatty acid metabolism	ko01212	3
Glutathione metabolism	ko00480	3		Selenocompound metabolism	ko00450	6			Galactose metabolism	ko00052	3
mRNA surveillance pathway	ko03015	3		Diterpenoid biosynthesis	ko00904	6			Alanine, aspartate and glutamate metabolism	ko00250	3
Fatty acid biosynthesis	ko00061	3		Ribosome biogenesis in eukaryotes	ko03008	6			Pentose phosphate pathway	ko00030	3
RNA degradation	ko03018	3		beta-Alanine metabolism	ko00410	5			RNA degradation	ko03018	2
Aminoacyl-tRNA biosynthesis	ko00970	2		Stilbenoid, diarylheptanoid and gingerol biosynthesis	ko00945	5			Tryptophan metabolism	ko00380	2
Vitamin B6 metabolism	ko00750	2		Phagosome	ko04145	5			Diterpenoid biosynthesis	ko00904	2
Nucleotide excision repair	ko03420	2		N-Glycan biosynthesis	ko00510	5			Brassinosteroid biosynthesis	ko00905	2
AGE-RAGE signaling pathway in diabetic complications	ko04933	2		SNARE interactions in vesicular transport	ko04130	5			Linoleic acid metabolism	ko00591	2
Zeatin biosynthesis	ko00908	2		Phenylalanine, tyrosine and tryptophan biosynthesis	ko00400	5			Lysine degradation	ko00310	2
Pantothenate and CoA biosynthesis	ko00770	2		Alanine, aspartate and glutamate metabolism	ko00250	5			Peroxisome	ko04146	2
Ascorbate and aldarate metabolism	ko00053	2		Cyanoamino acid metabolism	ko00460	5			Ubiquitin mediated proteolysis	ko04120	2
Nicotinate and nicotinamide metabolism	ko00760	2		Ubiquinone and other terpenoid-quinone biosynthesis	ko00130	5			Nicotinate and nicotinamide metabolism	ko00760	2
Flavone and flavonol biosynthesis	ko00944	2		ABC transporters	ko02010	5			Fatty acid degradation	ko00071	2
SNARE interactions in vesicular transport	ko04130	2		Sphingolipid metabolism	ko00600	4			Phosphatidylinositol signaling system	ko04070	2
alpha-Linolenic acid metabolism	ko00592	2		Fatty acid metabolism	ko01212	4			One carbon pool by folate	ko00670	2
One carbon pool by folate	ko00670	2		Arginine and proline metabolism	ko00330	4			Nitrogen metabolism	ko00910	2
Ether lipid metabolism	ko00565	2		Arginine biosynthesis	ko00220	4			Ribosome biogenesis in eukaryotes	ko03008	2
Phagosome	ko04145	2		Valine, leucine and isoleucine degradation	ko00280	4			Cyanoamino acid metabolism	ko00460	2
Linoleic acid metabolism	ko00591	2		Thiamine metabolism	ko00730	4			AGE-RAGE signaling pathway in diabetic complications	ko04933	1
Arginine biosynthesis	ko00220	2		Biosynthesis of unsaturated fatty acids	ko01040	4			Fatty acid biosynthesis	ko00061	1
Tropane, piperidine and pyridine alkaloid biosynthesis	ko00960	2		Regulation of autophagy	ko04140	4			Basal transcription factors	ko03022	1
Isoquinoline alkaloid biosynthesis	ko00950	2		One carbon pool by folate	ko00670	4			Glycosaminoglycan degradation	ko00531	1
Homologous recombination	ko03440	1		Pyruvate metabolism	ko00620	4			Glycosphingolipid biosynthesis - globo series	ko00603	1
Histidine metabolism	ko00340	1		Fatty acid elongation	ko00062	3			Photosynthesis - antenna proteins	ko00196	1
Riboflavin metabolism	ko00740	1		RNA polymerase	ko03020	3			Sulfur metabolism	ko00920	1
Pyruvate metabolism	ko00620	1		Inositol phosphate metabolism	ko00562	3			Ether lipid metabolism	ko00565	1
Cutin, suberine and wax biosynthesis	ko00073	1		Cutin, suberine and wax biosynthesis	ko00073	3			Regulation of autophagy	ko04140	1
Sphingolipid metabolism	ko00600	1		2-Oxocarboxylic acid metabolism	ko01210	3			ABC transporters	ko02010	1
Base excision repair	ko03410	1		Fatty acid degradation	ko00071	3			Other glycan degradation	ko00511	1
Butanoate metabolism	ko00650	1		Vitamin B6 metabolism	ko00750	3			Taurine and hypotaurine metabolism	ko00430	1
Glycosphingolipid biosynthesis - globo series	ko00603	1		Linoleic acid metabolism	ko00591	3			Phenylalanine, tyrosine and tryptophan biosynthesis	ko00400	1
Glycosaminoglycan degradation	ko00531	1		Brassinosteroid biosynthesis	ko00905	3			Flavone and flavonol biosynthesis	ko00944	1
Regulation of autophagy	ko04140	1		Sulfur metabolism	ko00920	3			Selenocompound metabolism	ko00450	1
Thiamine metabolism	ko00730	1		Tropane, piperidine and pyridine alkaloid biosynthesis	ko00960	3			Pantothenate and CoA biosynthesis	ko00770	1
beta-Alanine metabolism	ko00410	1		Nucleotide excision repair	ko03420	3			RNA polymerase	ko03020	1
Valine, leucine and isoleucine biosynthesis	ko00290	1		Ether lipid metabolism	ko00565	2			Fructose and mannose metabolism	ko00051	1
Sulfur metabolism	ko00920	1		Other glycan degradation	ko00511	2			Fatty acid elongation	ko00062	1
N-Glycan biosynthesis	ko00510	1		Tryptophan metabolism	ko00380	2			Biosynthesis of unsaturated fatty acids	ko01040	1
Selenocompound metabolism	ko00450	1		Glycosaminoglycan degradation	ko00531	2			Glycosphingolipid biosynthesis - ganglio series	ko00604	1
Valine, leucine and isoleucine degradation	ko00280	1		Riboflavin metabolism	ko00740	2			Nucleotide excision repair	ko03420	1
Tryptophan metabolism	ko00380	1		AGE-RAGE signaling pathway in diabetic complications	ko04933	2			Butanoate metabolism	ko00650	1
ABC transporters	ko02010	1		Histidine metabolism	ko00340	2			Histidine metabolism	ko00340	1
2-Oxocarboxylic acid metabolism	ko01210	1		Arachidonic acid metabolism	ko00590	2			Propanoate metabolism	ko00640	1
Lysine degradation	ko00310	1		Nicotinate and nicotinamide metabolism	ko00760	2
Monoterpenoid biosynthesis	ko00902	1		Glycosphingolipid biosynthesis - globo series	ko00603	1
Arachidonic acid metabolism	ko00590	1		Proteasome	ko03050	1
Arginine and proline metabolism	ko00330	1		Sulfur relay system	ko04122	1
Phenylalanine metabolism	ko00360	1		Glycosphingolipid biosynthesis - ganglio series	ko00604	1
				Folate biosynthesis	ko00790	1
				Valine, leucine and isoleucine biosynthesis	ko00290	1
				Taurine and hypotaurine metabolism	ko00430	1
				Lipoic acid metabolism	ko00785	1
				Sesquiterpenoid and triterpenoid biosynthesis	ko00909	1
				Basal transcription factors	ko03022	1
				Glycosylphosphatidylinositol(GPI)-anchor biosynthesis	ko00563	1
				Vancomycin resistance	ko01502	1
				Fatty acid biosynthesis	ko00061	1
				Steroid biosynthesis	ko00100	1
				Monoterpenoid biosynthesis	ko00902	1
				Butanoate metabolism	ko00650	1
				Homologous recombination	ko03440	1
				Pantothenate and CoA biosynthesis	ko00770	1
				Monobactam biosynthesis	ko00261	1
				Lysine degradation	ko00310	1
				Base excision repair	ko03410	1
