# Supplementary material for: Influence of Blanching on the Gene Expression Profile of Phenylpropanoid, Flavonoid and Vitamin Biosynthesis, and Their Accumulation in Oenanthe javanica
Source: Antioxidants (Basel). 2022 Feb 26;11(3):470. doi: 10.3390/antiox11030470 (PMC8944621; doi:10.3390/antiox11030470)
Supplement: Supplementary file 1 [file antioxidants-11-00470-s001.zip › Supplementary Table S4 targated pathways.xlsx]

## Sheet: Phenylpropanoid pathway genes
POST-BLANCHED
#ID	JB-18-1-1_Count	JB-18-1-2_Count	JB-18-1-3_Count	JC-18-1-1_Count	JC-18-1-2_Count	JC-18-1-3_Count	JB-18-1-1_FPKM	JB-18-1-2_FPKM	JB-18-1-3_FPKM	JC-18-1-1_FPKM	JC-18-1-2_FPKM	JC-18-1-3_FPKM	FDR	log2FC	regulated	COG_class	COG_class_annotation	GO_annotation	KEGG_annotation	KOG_class	KOG_class_annotation	Pfam_annotation	Swissprot_annotation	eggNOG_class	eggNOG_class_annotation	nr_annotation
c16978.graph_c0		Not differentially expressed in post blanched sample (P<0.05) (Log2FC >1)
c25099.graph_c0	12	17	8	139	164	267	0.59	0.73	0.38	6.4	5.15	12.16	2.67135e-12	3.82327	up	--	--	--	K13065|3.39676e-71|sot:102604755|K13065 shikimate O-hydroxycinnamoyltransferase [EC:2.3.1.133] | (RefSeq) acetyl-CoA-benzylalcohol acetyltransferase-like	--	--	Transferase family	Acetyl-CoA-benzylalcohol acetyltransferase OS=Clarkia breweri OX=36903 GN=BEAT PE=1 SV=1	S	Function unknown	PREDICTED: acetyl-CoA-benzylalcohol acetyltransferase-like [Daucus carota subsp. sativus]
c28110.graph_c0	1	0	0	30	70	123	0.16	0	0	4.37	7.11	18.94	5.7167e-09	6.02933	up	[G]	Carbohydrate transport and metabolism	Cellular Component: cytoplasm (GO:0005737);; Molecular Function: zinc ion binding (GO:0008270);; Molecular Function: mannitol dehydrogenase activity (GO:0046029);; Biological Process: oxidation-reduction process (GO:0055114);;	K00083|7.75186e-78|sind:105176373|K00083 cinnamyl-alcohol dehydrogenase [EC:1.1.1.195] | (RefSeq) 8-hydroxygeraniol dehydrogenase	[Q]	Secondary metabolites biosynthesis, transport and catabolism	Alcohol dehydrogenase GroES-like domain	Mannitol dehydrogenase OS=Apium graveolens OX=4045 GN=MTD PE=1 SV=1	C	Energy production and conversion	PREDICTED: mannitol dehydrogenase-like [Daucus carota subsp. sativus]
c28110.graph_c1	0	0	0	10	16	22	0	0	0	3.05	3.54	7.62	0.000274523	4.81934	up	[G]	Carbohydrate transport and metabolism	Molecular Function: zinc ion binding (GO:0008270);; Molecular Function: oxidoreductase activity (GO:0016491);; Biological Process: oxidation-reduction process (GO:0055114);;	K00083|4.66475e-46|spen:107004699|K00083 cinnamyl-alcohol dehydrogenase [EC:1.1.1.195] | (RefSeq) 8-hydroxygeraniol dehydrogenase-like	[Q]	Secondary metabolites biosynthesis, transport and catabolism	Zinc-binding dehydrogenase;; Alanine dehydrogenase/PNT, C-terminal domain	Mannitol dehydrogenase (Fragment) OS=Petroselinum crispum OX=4043 GN=ELI3 PE=2 SV=1	C	Energy production and conversion	PREDICTED: mannitol dehydrogenase-like [Daucus carota subsp. sativus]
c29968.graph_c0	37	51	6	0	2	3	1.55	1.86	0.24	0	0.05	0.12	0.00199342	-3.50996	down	[QV]	Secondary metabolites biosynthesis, transport and catabolism ;; Defense mechanisms	Molecular Function: monooxygenase activity (GO:0004497);; Molecular Function: iron ion binding (GO:0005506);; Cellular Component: integral component of membrane (GO:0016021);; Molecular Function: oxidoreductase activity, acting on paired donors, with incorporation or reduction of molecular oxygen (GO:0016705);; Molecular Function: heme binding (GO:0020037);; Biological Process: oxidation-reductio…	K09755|0|sind:105171102|K09755 ferulate-5-hydroxylase [EC:1.14.-.-] | (RefSeq) cytochrome P450 84A1-like	[Q]	Secondary metabolites biosynthesis, transport and catabolism	Cytochrome P450;; Cytochrome P450	Cytochrome P450 84A1 OS=Arabidopsis thaliana OX=3702 GN=CYP84A1 PE=1 SV=1	Q	Secondary metabolites biosynthesis, transport and catabolism	PREDICTED: cytochrome P450 84A1-like [Daucus carota subsp. sativus]
c30394.graph_c0	540	60	31	8	2	15	67.05	6.68	3.78	0.92	0.16	1.78	0.000657153	-3.79563	down	--	--	Molecular Function: peroxidase activity (GO:0004601);; Cellular Component: extracellular region (GO:0005576);; Biological Process: response to oxidative stress (GO:0006979);; Cellular Component: plant-type cell wall (GO:0009505);; Biological Process: plant-type cell wall organization (GO:0009664);; Molecular Function: heme binding (GO:0020037);; Biological Process: hydrogen peroxide catabolic pro…	K00430|2.92571e-79|rcu:8283183|K00430 peroxidase [EC:1.11.1.7] | (RefSeq) peroxidase 12	--	--	Peroxidase	Peroxidase 12 OS=Arabidopsis thaliana OX=3702 GN=PER12 PE=1 SV=1	G	Carbohydrate transport and metabolism	PREDICTED: peroxidase 12-like [Daucus carota subsp. sativus]
c30394.graph_c1	372	54	28	5	1	5	59.72	7.88	4.45	0.73	0.1	0.77	2.81656e-05	-4.39825	down	--	--	Molecular Function: peroxidase activity (GO:0004601);; Cellular Component: extracellular region (GO:0005576);; Biological Process: response to oxidative stress (GO:0006979);; Molecular Function: heme binding (GO:0020037);; Biological Process: hydrogen peroxide catabolic process (GO:0042744);; Molecular Function: metal ion binding (GO:0046872);; Biological Process: oxidation-reduction process (GO:…	K00430|3.93919e-77|nnu:104599952|K00430 peroxidase [EC:1.11.1.7] | (RefSeq) peroxidase 12-like	--	--	Peroxidase	Peroxidase 12 OS=Arabidopsis thaliana OX=3702 GN=PER12 PE=1 SV=1	G	Carbohydrate transport and metabolism	PREDICTED: peroxidase 12-like [Daucus carota subsp. sativus]
c31558.graph_c1	68	52	17	6	7	9	7.86	5.37	1.93	0.64	0.51	1	0.0040371	-2.39382	down	[M]	Cell wall/membrane/envelope biogenesis	Molecular Function: cinnamoyl-CoA reductase activity (GO:0016621);; Molecular Function: coenzyme binding (GO:0050662);; Biological Process: oxidation-reduction process (GO:0055114);;	K09753|4.98069e-99|sind:105165128|K09753 cinnamoyl-CoA reductase [EC:1.2.1.44] | (RefSeq) cinnamoyl-CoA reductase 1-like	[V]	Defense mechanisms	NAD dependent epimerase/dehydratase family	Cinnamoyl-CoA reductase 2 OS=Arabidopsis thaliana OX=3702 GN=CCR2 PE=1 SV=1	M	Cell wall/membrane/envelope biogenesis	PREDICTED: cinnamoyl-CoA reductase 1-like [Daucus carota subsp. sativus]
c31558.graph_c0		Not differentially expressed in post blanched sample (P<0.05) (Log2FC >1)
c32853.graph_c1		Not differentially expressed in post blanched sample (P<0.05) (Log2FC >1)
c35582.graph_c0		Not differentially expressed in post blanched sample (P<0.05) (Log2FC >1)
c35716.graph_c0	552	1414	163	8	36	75	30.34	67.94	8.75	0.41	1.26	3.95	3.92669e-05	-3.70218	down	--	--	Molecular Function: peroxidase activity (GO:0004601);; Cellular Component: extracellular region (GO:0005576);; Biological Process: response to oxidative stress (GO:0006979);; Molecular Function: heme binding (GO:0020037);; Biological Process: hydrogen peroxide catabolic process (GO:0042744);; Molecular Function: metal ion binding (GO:0046872);; Biological Process: oxidation-reduction process (GO:…	K00430|2.12499e-109|nnu:104611642|K00430 peroxidase [EC:1.11.1.7] | (RefSeq) peroxidase 51-like	--	--	Peroxidase	Peroxidase 35 OS=Arabidopsis thaliana OX=3702 GN=PER35 PE=1 SV=1	G	Carbohydrate transport and metabolism	PREDICTED: peroxidase 51-like [Daucus carota subsp. sativus]
c35716.graph_c1	118	248	54	4	21	23	10.67	19.38	4.84	0.35	1.26	2.07	0.000286048	-2.90544	down	--	--	Molecular Function: peroxidase activity (GO:0004601);; Cellular Component: extracellular region (GO:0005576);; Biological Process: response to oxidative stress (GO:0006979);; Molecular Function: heme binding (GO:0020037);; Biological Process: hydrogen peroxide catabolic process (GO:0042744);; Molecular Function: metal ion binding (GO:0046872);; Biological Process: oxidation-reduction process (GO:…	K00430|3.88295e-17|gmx:100817540|K00430 peroxidase [EC:1.11.1.7] | (RefSeq) peroxidase 73-like	--	--	--	Peroxidase 51 OS=Arabidopsis thaliana OX=3702 GN=PER51 PE=2 SV=1	G	Carbohydrate transport and metabolism	PREDICTED: peroxidase 51-like [Daucus carota subsp. sativus]
c35925.graph_c0		Not differentially expressed in post blanched sample (P<0.05) (Log2FC >1)
c36604.graph_c0		Not differentially expressed in post blanched sample (P<0.05) (Log2FC >1)
c37027.graph_c0	38	31	32	155	198	140	2.73	2.41	3.84	19.93	18.38	9.39	1.39373e-07	2.25352	up	--	--	Molecular Function: peroxidase activity (GO:0004601);; Cellular Component: extracellular region (GO:0005576);; Biological Process: response to oxidative stress (GO:0006979);; Molecular Function: heme binding (GO:0020037);; Biological Process: hydrogen peroxide catabolic process (GO:0042744);; Molecular Function: metal ion binding (GO:0046872);; Biological Process: oxidation-reduction process (GO:…	K00430|0|nnu:104593959|K00430 peroxidase [EC:1.11.1.7] | (RefSeq) peroxidase 72-like	--	--	Peroxidase	Peroxidase 72 OS=Arabidopsis thaliana OX=3702 GN=PER72 PE=1 SV=1	G	Carbohydrate transport and metabolism	PREDICTED: peroxidase 72-like [Daucus carota subsp. sativus]
c37977.graph_c0	6632	1240	1630	18448	20241	15334	567.46	94.01	136.86	1476.73	1107.44	1252.16	0.00260713	2.36467	up	[R]	General function prediction only	Biological Process: lignin biosynthetic process (GO:0009809);; Biological Process: methylation (GO:0032259);; Molecular Function: caffeoyl-CoA O-methyltransferase activity (GO:0042409);; Molecular Function: metal ion binding (GO:0046872);;	K00588|7.40699e-160|sot:102586657|K00588 caffeoyl-CoA O-methyltransferase [EC:2.1.1.104] | (RefSeq) CCoAMT, CCoAOMT; caffeoyl-CoA O-methyltransferase	[Q]	Secondary metabolites biosynthesis, transport and catabolism	O-methyltransferase;; Methyltransferase domain	Caffeoyl-CoA O-methyltransferase OS=Petroselinum crispum OX=4043 PE=1 SV=1	S	Function unknown	RecName: Full=Caffeoyl-CoA O-methyltransferase; AltName: Full=Trans-caffeoyl-CoA 3-O-methyltransferase; Short=CCoAMT; Short=CCoAOMT
c38480.graph_c0	290	376	422	119	166	66	11.23	12.64	15.81	4.37	4.11	2.42	0.00386412	-1.57551	down	[C]	Energy production and conversion	Molecular Function: retinal dehydrogenase activity (GO:0001758);; Biological Process: phenylpropanoid biosynthetic process (GO:0009699);; Molecular Function: coniferyl-aldehyde dehydrogenase activity (GO:0050269);; Biological Process: oxidation-reduction process (GO:0055114);;	K12355|0|pmum:103340918|K12355 coniferyl-aldehyde dehydrogenase [EC:1.2.1.68] | (RefSeq) aldehyde dehydrogenase family 2 member C4	[C]	Energy production and conversion	Aldehyde dehydrogenase family	Aldehyde dehydrogenase family 2 member C4 OS=Arabidopsis thaliana OX=3702 GN=ALDH2C4 PE=1 SV=2	C	Energy production and conversion	PREDICTED: aldehyde dehydrogenase family 2 member C4-like [Daucus carota subsp. sativus]
c38623.graph_c0		Not differentially expressed in post blanched sample (P<0.05) (Log2FC >1)
c38972.graph_c0		Not differentially expressed in post blanched sample (P<0.05) (Log2FC >1)
c39297.graph_c0		Not differentially expressed in post blanched sample (P<0.05) (Log2FC >1)
c39297.graph_c1		Not differentially expressed in post blanched sample (P<0.05) (Log2FC >1)
c39353.graph_c0		Not differentially expressed in post blanched sample (P<0.05) (Log2FC >1)
c39353.graph_c1		Not differentially expressed in post blanched sample (P<0.05) (Log2FC >1)
c39353.graph_c2		Not differentially expressed in post blanched sample (P<0.05) (Log2FC >1)
c39353.graph_c3		Not differentially expressed in post blanched sample (P<0.05) (Log2FC >1)
c40493.graph_c1		Not differentially expressed in post blanched sample (P<0.05) (Log2FC >1)
c40777.graph_c0	649	177	526	31	68	31	42.04	10.06	32.79	1.9	2.83	1.9	4.20912e-07	-3.26061	down	--	--	Molecular Function: peroxidase activity (GO:0004601);; Molecular Function: binding (GO:0005488);; Biological Process: metabolic process (GO:0008152);; Cellular Component: plant-type cell wall (GO:0009505);; Biological Process: plant-type cell wall organization (GO:0009664);; Biological Process: response to stimulus (GO:0050896);;	K00430|8.37756e-133|sind:105170229|K00430 peroxidase [EC:1.11.1.7] | (RefSeq) peroxidase 60	--	--	Peroxidase	Peroxidase 60 OS=Arabidopsis thaliana OX=3702 GN=PER60 PE=1 SV=1	G	Carbohydrate transport and metabolism	PREDICTED: peroxidase 57 [Daucus carota subsp. sativus]
c41059.graph_c0		Not differentially expressed in post blanched sample (P<0.05) (Log2FC >1)
c41572.graph_c0		Not differentially expressed in post blanched sample (P<0.05) (Log2FC >1)
c41629.graph_c0	1590	608	1057	5053	6440	2105	73.68	24.54	47.52	221.63	190.92	92.7	0.00412318	1.9653	up	[G]	Carbohydrate transport and metabolism	Molecular Function: zinc ion binding (GO:0008270);; Biological Process: lignin biosynthetic process (GO:0009809);; Molecular Function: cinnamyl-alcohol dehydrogenase activity (GO:0045551);; Molecular Function: sinapyl alcohol dehydrogenase activity (GO:0052747);; Biological Process: oxidation-reduction process (GO:0055114);;	K00083|0|sind:105169503|K00083 cinnamyl-alcohol dehydrogenase [EC:1.1.1.195] | (RefSeq) cinnamyl alcohol dehydrogenase 1	[Q]	Secondary metabolites biosynthesis, transport and catabolism	Alcohol dehydrogenase GroES-like domain;; Zinc-binding dehydrogenase;; Alanine dehydrogenase/PNT, C-terminal domain	Probable cinnamyl alcohol dehydrogenase 1 OS=Aralia cordata OX=29746 GN=CAD1 PE=2 SV=1	C	Energy production and conversion	PREDICTED: probable cinnamyl alcohol dehydrogenase 1 [Daucus carota subsp. sativus]
c41780.graph_c0	43	36	50	2	0	2	2.5	2.01	2.88	0.11	0	0.12	7.50838e-07	-4.36939	down	--	--	Molecular Function: peroxidase activity (GO:0004601);; Cellular Component: extracellular region (GO:0005576);; Biological Process: response to oxidative stress (GO:0006979);; Molecular Function: heme binding (GO:0020037);; Biological Process: hydrogen peroxide catabolic process (GO:0042744);; Molecular Function: metal ion binding (GO:0046872);; Biological Process: oxidation-reduction process (GO:…	K00430|9.81602e-170|sly:101244233|K00430 peroxidase [EC:1.11.1.7] | (RefSeq) peroxidase 10	--	--	Peroxidase	Peroxidase 10 OS=Arabidopsis thaliana OX=3702 GN=PER10 PE=1 SV=1	G	Carbohydrate transport and metabolism	PREDICTED: peroxidase 10-like [Daucus carota subsp. sativus]
c41832.graph_c0	201	677	656	2813	6874	1776	10.16	30.16	32.63	130.21	211.19	80.28	9.87604e-05	2.67539	up	[H]	Coenzyme transport and metabolism	Molecular Function: O-methyltransferase activity (GO:0008171);; Biological Process: phenylpropanoid biosynthetic process (GO:0009699);; Biological Process: methylation (GO:0032259);; Molecular Function: protein dimerization activity (GO:0046983);;	K13066|1.49021e-58|egr:104455705|K13066 caffeic acid 3-O-methyltransferase [EC:2.1.1.68] | (RefSeq) caffeic acid 3-O-methyltransferase	[R]	General function prediction only	O-methyltransferase;; Dimerisation domain;; O-methyltransferase	Trans-anol O-methyltransferase 1 OS=Pimpinella anisum OX=271192 GN=AIMT1 PE=1 SV=1	S	Function unknown	hypothetical plant O-methyltransferase [Anthriscus sylvestris]
c42284.graph_c0		Not differentially expressed in post blanched sample (P<0.05) (Log2FC >1)
c43310.graph_c0	4494	2684	4216	9297	10192	9819	250.85	127.17	227.93	508.71	378.52	541	0.00443309	1.35631	up	[I]	Lipid transport and metabolism	Molecular Function: 2-acylglycerol O-acyltransferase activity (GO:0003846);; Molecular Function: lysophospholipase activity (GO:0004622);; Cellular Component: plasma membrane (GO:0005886);; Biological Process: lipid metabolic process (GO:0006629);; Cellular Component: plasmodesma (GO:0009506);; Biological Process: response to hydrogen peroxide (GO:0042542);; Biological Process: response to cadmiu…	K18368|7.11268e-87|vvi:100248095|K18368 caffeoylshikimate esterase [EC:3.1.1.-] | (RefSeq) caffeoylshikimate esterase	[I]	Lipid transport and metabolism	Serine aminopeptidase, S33;; Alpha/beta hydrolase family	Caffeoylshikimate esterase OS=Arabidopsis thaliana OX=3702 GN=CSE PE=1 SV=1	I	Lipid transport and metabolism	PREDICTED: caffeoylshikimate esterase-like [Daucus carota subsp. sativus]
c43942.graph_c0		Not differentially expressed in post blanched sample (P<0.05) (Log2FC >1)
c44862.graph_c0		Not differentially expressed in post blanched sample (P<0.05) (Log2FC >1)
c44616.graph_c0		Not differentially expressed in post blanched sample (P<0.05) (Log2FC >1)
c45323.graph_c0	1174	555	537	9029	12107	5325	64.61	26.68	28.68	468.57	425.56	278.53	1.411e-10	3.42094	up	[I]	Lipid transport and metabolism	--	K18368|2.2091e-156|cmo:103489918|K18368 caffeoylshikimate esterase [EC:3.1.1.-] | (RefSeq) caffeoylshikimate esterase	[I]	Lipid transport and metabolism	Serine aminopeptidase, S33;; Alpha/beta hydrolase family;; alpha/beta hydrolase fold;; X-Pro dipeptidyl-peptidase (S15 family)	Caffeoylshikimate esterase OS=Arabidopsis thaliana OX=3702 GN=CSE PE=1 SV=1	I	Lipid transport and metabolism	PREDICTED: caffeoylshikimate esterase-like [Daucus carota subsp. sativus]
c45769.graph_c0	46	43	21	0	0	3	5.65	4.74	2.54	0	0	0.35	1.98748e-05	-4.33876	down	[G]	Carbohydrate transport and metabolism	Biological Process: carbohydrate metabolic process (GO:0005975);; Molecular Function: beta-glucosidase activity (GO:0008422);; Molecular Function: scopolin beta-glucosidase activity (GO:0102483);;	K05349|4.939e-82|egr:104443077|K05349 beta-glucosidase [EC:3.2.1.21] | (RefSeq) beta-glucosidase BoGH3B	--	--	Glycosyl hydrolase family 3 N terminal domain	--	G	Carbohydrate transport and metabolism	PREDICTED: beta-glucosidase BoGH3B-like [Daucus carota subsp. sativus]
c45769.graph_c1	54	46	63	0	0	0	6.07	6.89	6.9	0	0	0	1.08607e-08	-6.4161	down	[G]	Carbohydrate transport and metabolism	Molecular Function: hydrolase activity, hydrolyzing O-glycosyl compounds (GO:0004553);; Biological Process: carbohydrate metabolic process (GO:0005975);;	K05349|1.31412e-99|sind:105173943|K05349 beta-glucosidase [EC:3.2.1.21] | (RefSeq) lysosomal beta glucosidase-like	--	--	Glycosyl hydrolase family 3 N terminal domain	Beta-xylosidase/alpha-L-arabinofuranosidase 2 OS=Medicago sativa subsp. varia OX=36902 GN=Xyl2 PE=2 SV=1	G	Carbohydrate transport and metabolism	PREDICTED: beta-glucosidase BoGH3B-like [Daucus carota subsp. sativus]
c46888.graph_c0	163	199	103	329	677	276	8.3	8.39	5.67	24.93	35.39	17.53	0.00771632	1.40209	up	--	--	Molecular Function: peroxidase activity (GO:0004601);; Cellular Component: extracellular region (GO:0005576);; Biological Process: response to oxidative stress (GO:0006979);; Molecular Function: heme binding (GO:0020037);; Biological Process: hydrogen peroxide catabolic process (GO:0042744);; Molecular Function: metal ion binding (GO:0046872);; Biological Process: oxidation-reduction process (GO:…	K00430|2.79232e-61|gra:105786019|K00430 peroxidase [EC:1.11.1.7] | (RefSeq) peroxidase 43	--	--	Peroxidase;; Peroxidase	Peroxidase 43 OS=Arabidopsis thaliana OX=3702 GN=PER43 PE=3 SV=2	G	Carbohydrate transport and metabolism	PREDICTED: peroxidase 43 [Daucus carota subsp. sativus]
c47138.graph_c1		Not differentially expressed in post blanched sample (P<0.05) (Log2FC >1)
c47351.graph_c0	1946	3235	1665	10981	11673	8912	68.48	96.78	55.61	366.47	258.91	294.35	2.97466e-07	2.21937	up	[QV]	Secondary metabolites biosynthesis, transport and catabolism ;; Defense mechanisms	Molecular Function: iron ion binding (GO:0005506);; Cellular Component: mitochondrion (GO:0005739);; Cellular Component: endoplasmic reticulum (GO:0005783);; Cellular Component: plasma membrane (GO:0005886);; Biological Process: coumarin biosynthetic process (GO:0009805);; Biological Process: lignin biosynthetic process (GO:0009809);; Biological Process: flavonoid biosynthetic process (GO:0009813…	K09754|6.98303e-177|jcu:105636120|K09754 coumaroylquinate(coumaroylshikimate) 3'-monooxygenase [EC:1.14.13.36] | (RefSeq) cytochrome P450 98A2	[Q]	Secondary metabolites biosynthesis, transport and catabolism	Cytochrome P450;; Cytochrome P450	Cytochrome P450 98A2 OS=Glycine max OX=3847 GN=CYP98A2 PE=2 SV=1	Q	Secondary metabolites biosynthesis, transport and catabolism	p-coumaroyl shikimate/quinate 3&apos;-hydroxylase 2 [Daucus carota subsp. carota]
c48210.graph_c0	9838	2313	5257	38338	43036	29723	375.39	80.21	197.06	1390.57	967.6	1159.79	0.000108013	2.55241	up	[IQ]	Lipid transport and metabolism ;; Secondary metabolites biosynthesis, transport and catabolism	Molecular Function: ATP binding (GO:0005524);; Biological Process: phenylpropanoid metabolic process (GO:0009698);; Molecular Function: 4-coumarate-CoA ligase activity (GO:0016207);;	K01904|0|sot:102584603|K01904 4-coumarate--CoA ligase [EC:6.2.1.12] | (RefSeq) 4-coumarate--CoA ligase 2	[I]	Lipid transport and metabolism	AMP-binding enzyme;; AMP-binding enzyme C-terminal domain;; AMP-binding enzyme	4-coumarate--CoA ligase 1 OS=Petroselinum crispum OX=4043 GN=4CL1 PE=2 SV=1	IQ	--	RecName: Full=4-coumarate--CoA ligase 1; Short=4CL 1; AltName: Full=4-coumaroyl-CoA synthase 1
c48821.graph_c0	1197	479	734	9951	9905	5304	35.55	12.3	21.01	280.62	187.79	149.08	6.37328e-09	3.28128	up	--	--	Molecular Function: shikimate O-hydroxycinnamoyltransferase activity (GO:0047172);;	K13065|0|spen:107014577|K13065 shikimate O-hydroxycinnamoyltransferase [EC:2.3.1.133] | (RefSeq) shikimate O-hydroxycinnamoyltransferase	--	--	Transferase family	Shikimate O-hydroxycinnamoyltransferase OS=Nicotiana tabacum OX=4097 GN=HST PE=1 SV=1	S	Function unknown	PREDICTED: shikimate O-hydroxycinnamoyltransferase [Daucus carota subsp. sativus]
c49601.graph_c0		Not differentially expressed in post blanched sample (P<0.05) (Log2FC >1)
c49920.graph_c0	1469	128	247	9071	10564	3415	62.31	4.71	10.17	363.07	285.25	136.27	0.000565803	3.26141	up	--	--	Molecular Function: transferase activity, transferring acyl groups other than amino-acyl groups (GO:0016747);;	K13065|1.19465e-82|sly:100191129|K13065 shikimate O-hydroxycinnamoyltransferase [EC:2.3.1.133] | (RefSeq) anthocyanin acyltransferase	--	--	Transferase family	Acetyl-CoA-benzylalcohol acetyltransferase OS=Clarkia breweri OX=36903 GN=BEAT PE=1 SV=1	--	--	ferulate monolignol transferase [Angelica sinensis]
MID-BLANCHED
c16978.graph_c0	440	2158	154	155	112	147	12.02	50.85	4.07	3.6	2.88	4.14	0.00750875	-2.20824	down	[G]	Carbohydrate transport and metabolism	Molecular Function: hydrolase activity, hydrolyzing O-glycosyl compounds (GO:0004553);; Biological Process: carbohydrate metabolic process (GO:0005975);;	K05349|0|mdm:103422906|K05349 beta-glucosidase [EC:3.2.1.21] | (RefSeq) beta-glucosidase BoGH3B-like	--	--	Glycosyl hydrolase family 3 C-terminal domain;; Glycosyl hydrolase family 3 N terminal domain;; Glycosyl hydrolase family 3 N terminal domain	Beta-xylosidase/alpha-L-arabinofuranosidase 2 OS=Medicago sativa subsp. varia OX=36902 GN=Xyl2 PE=2 SV=1	G	Carbohydrate transport and metabolism	hypothetical protein DCAR_012264 [Daucus carota subsp. sativus]
c25099.graph_c0		Not differentially expressed in mid blanched sample (P<0.05) (Log2FC >1)
c28110.graph_c0		Not differentially expressed in mid blanched sample (P<0.05) (Log2FC >1)
c28110.graph_c1		Not differentially expressed in mid blanched sample (P<0.05) (Log2FC >1)
c29968.graph_c0		Not differentially expressed in mid blanched sample (P<0.05) (Log2FC >1)
c30394.graph_c0	540	60	31	20	30	6	67.05	6.68	3.78	2.09	3.5	0.79	0.00338507	-2.80541	down	--	--	Molecular Function: peroxidase activity (GO:0004601);; Cellular Component: extracellular region (GO:0005576);; Biological Process: response to oxidative stress (GO:0006979);; Cellular Component: plant-type cell wall (GO:0009505);; Biological Process: plant-type cell wall organization (GO:0009664);; Molecular Function: heme binding (GO:0020037);; Biological Process: hydrogen peroxide catabolic pro…	K00430|2.92571e-79|rcu:8283183|K00430 peroxidase [EC:1.11.1.7] | (RefSeq) peroxidase 12	--	--	Peroxidase	Peroxidase 12 OS=Arabidopsis thaliana OX=3702 GN=PER12 PE=1 SV=1	G	Carbohydrate transport and metabolism	PREDICTED: peroxidase 12-like [Daucus carota subsp. sativus]
c30394.graph_c1	372	54	28	14	7	2	59.72	7.88	4.45	1.88	1.06	0.34	5.3649e-05	-3.57163	down	--	--	Molecular Function: peroxidase activity (GO:0004601);; Cellular Component: extracellular region (GO:0005576);; Biological Process: response to oxidative stress (GO:0006979);; Molecular Function: heme binding (GO:0020037);; Biological Process: hydrogen peroxide catabolic process (GO:0042744);; Molecular Function: metal ion binding (GO:0046872);; Biological Process: oxidation-reduction process (GO:…	K00430|3.93919e-77|nnu:104599952|K00430 peroxidase [EC:1.11.1.7] | (RefSeq) peroxidase 12-like	--	--	Peroxidase	Peroxidase 12 OS=Arabidopsis thaliana OX=3702 GN=PER12 PE=1 SV=1	G	Carbohydrate transport and metabolism	PREDICTED: peroxidase 12-like [Daucus carota subsp. sativus]
c31558.graph_c1		Not differentially expressed in mid blanched sample (P<0.05) (Log2FC >1)
c31558.graph_c0	51	41	13	0	0	0	7.83	5.71	1.97	0	0	0	3.8102e-06	-4.90044	down	[M]	Cell wall/membrane/envelope biogenesis	Molecular Function: nucleotide binding (GO:0000166);; Molecular Function: cinnamoyl-CoA reductase activity (GO:0016621);; Molecular Function: coenzyme binding (GO:0050662);; Biological Process: oxidation-reduction process (GO:0055114);;	K09753|3.4838e-77|cic:CICLE_v10026007mg|K09753 cinnamoyl-CoA reductase [EC:1.2.1.44] | (RefSeq) hypothetical protein	[V]	Defense mechanisms	NAD dependent epimerase/dehydratase family;; NAD(P)H-binding;; 3-beta hydroxysteroid dehydrogenase/isomerase family;; NmrA-like family;; GDP-mannose 4,6 dehydratase;; Polysaccharide biosynthesis protein;; Male sterility protein;; KR domain	Cinnamoyl-CoA reductase 1 OS=Arabidopsis thaliana OX=3702 GN=CCR1 PE=1 SV=1	M	Cell wall/membrane/envelope biogenesis	PREDICTED: cinnamoyl-CoA reductase 1-like [Daucus carota subsp. sativus]
c32853.graph_c1	291	1060	58	57	61	63	17.21	54.87	3.33	2.86	3.39	3.87	0.00481436	-2.36997	down	[G]	Carbohydrate transport and metabolism	Biological Process: carbohydrate metabolic process (GO:0005975);; Molecular Function: beta-glucosidase activity (GO:0008422);; Molecular Function: scopolin beta-glucosidase activity (GO:0102483);; Biological Process: glycosyl compound metabolic process (GO:1901657);;	K05350|0|nnu:104587780|K05350 beta-glucosidase [EC:3.2.1.21] | (RefSeq) beta-glucosidase 44-like	[G]	Carbohydrate transport and metabolism	Glycosyl hydrolase family 1	Beta-glucosidase 44 OS=Arabidopsis thaliana OX=3702 GN=BGLU44 PE=2 SV=1	G	Carbohydrate transport and metabolism	PREDICTED: beta-glucosidase 44-like isoform X1 [Daucus carota subsp. sativus]
c35582.graph_c0	524	780	47	17	21	75	31.27	40.94	2.88	0.95	1.18	4.78	0.00161042	-2.78554	down	--	--	Molecular Function: peroxidase activity (GO:0004601);; Cellular Component: extracellular region (GO:0005576);; Biological Process: response to oxidative stress (GO:0006979);; Molecular Function: heme binding (GO:0020037);; Biological Process: hydrogen peroxide catabolic process (GO:0042744);; Molecular Function: metal ion binding (GO:0046872);; Biological Process: oxidation-reduction process (GO:…	K00430|4.68487e-168|vvi:100263665|K00430 peroxidase [EC:1.11.1.7] | (RefSeq) cationic peroxidase 1	--	--	Peroxidase	Cationic peroxidase 1 OS=Arachis hypogaea OX=3818 GN=PNC1 PE=1 SV=2	G	Carbohydrate transport and metabolism	PREDICTED: cationic peroxidase 1-like [Daucus carota subsp. sativus]
c35716.graph_c0		Not differentially expressed in mid blanched sample (P<0.05) (Log2FC >1)
c35716.graph_c1		Not differentially expressed in mid blanched sample (P<0.05) (Log2FC >1)
c35925.graph_c0	313	1388	189	138	71	121	12.63	48.8	7.01	5.92	3.4	5.04	0.00609347	-2.08171	down	[G]	Carbohydrate transport and metabolism	Molecular Function: hydrolase activity, hydrolyzing O-glycosyl compounds (GO:0004553);; Biological Process: carbohydrate metabolic process (GO:0005975);;	K05349|0|tcc:TCM_041670|K05349 beta-glucosidase [EC:3.2.1.21] | (RefSeq) Glycosyl hydrolase family protein isoform 1	--	--	Glycosyl hydrolase family 3 N terminal domain;; Glycosyl hydrolase family 3 C-terminal domain	Beta-D-xylosidase 3 OS=Arabidopsis thaliana OX=3702 GN=BXL3 PE=1 SV=1	G	Carbohydrate transport and metabolism	PREDICTED: beta-glucosidase BoGH3B-like [Daucus carota subsp. sativus]
c36604.graph_c0		Not differentially expressed in mid blanched sample (P<0.05) (Log2FC >1)
c37027.graph_c0		Not differentially expressed in mid blanched sample (P<0.05) (Log2FC >1)
c37977.graph_c0		Not differentially expressed in mid blanched sample (P<0.05) (Log2FC >1)
c38480.graph_c0		Not differentially expressed in mid blanched sample (P<0.05) (Log2FC >1)
c38623.graph_c0		Not differentially expressed in mid blanched sample (P<0.05) (Log2FC >1)
c38972.graph_c0	199	114	148	574	277	501	10.75	5.56	8.33	26.88	14.59	29.21	0.00339224	1.62349	up	--	--	Molecular Function: peroxidase activity (GO:0004601);; Cellular Component: extracellular region (GO:0005576);; Biological Process: response to oxidative stress (GO:0006979);; Cellular Component: integral component of membrane (GO:0016021);; Molecular Function: heme binding (GO:0020037);; Biological Process: hydrogen peroxide catabolic process (GO:0042744);; Molecular Function: metal ion binding (…	K00430|1.89052e-180|sind:105165788|K00430 peroxidase [EC:1.11.1.7] | (RefSeq) peroxidase 47	--	--	Peroxidase	Peroxidase 47 OS=Arabidopsis thaliana OX=3702 GN=PER47 PE=2 SV=2	G	Carbohydrate transport and metabolism	PREDICTED: peroxidase 47 [Daucus carota subsp. sativus]
c39297.graph_c0		Not differentially expressed in mid blanched sample (P<0.05) (Log2FC >1)
c39297.graph_c1		Not differentially expressed in mid blanched sample (P<0.05) (Log2FC >1)
c39353.graph_c0		Not differentially expressed in mid blanched sample (P<0.05) (Log2FC >1)
c39353.graph_c1		Not differentially expressed in mid blanched sample (P<0.05) (Log2FC >1)
c39353.graph_c2		Not differentially expressed in mid blanched sample (P<0.05) (Log2FC >1)
c39353.graph_c3		Not differentially expressed in mid blanched sample (P<0.05) (Log2FC >1)
c40493.graph_c1		Not differentially expressed in mid blanched sample (P<0.05) (Log2FC >1)
c40777.graph_c0	649	177	526	203	18	46	42.04	10.06	32.79	11.21	1.09	3.07	0.00954307	-2.14819	down	--	--	Molecular Function: peroxidase activity (GO:0004601);; Molecular Function: binding (GO:0005488);; Biological Process: metabolic process (GO:0008152);; Cellular Component: plant-type cell wall (GO:0009505);; Biological Process: plant-type cell wall organization (GO:0009664);; Biological Process: response to stimulus (GO:0050896);;	K00430|8.37756e-133|sind:105170229|K00430 peroxidase [EC:1.11.1.7] | (RefSeq) peroxidase 60	--	--	Peroxidase	Peroxidase 60 OS=Arabidopsis thaliana OX=3702 GN=PER60 PE=1 SV=1	G	Carbohydrate transport and metabolism	PREDICTED: peroxidase 57 [Daucus carota subsp. sativus]
c41059.graph_c0		Not differentially expressed in mid blanched sample (P<0.05) (Log2FC >1)
c41572.graph_c0	95	58	148	623	370	586	2.91	1.44	4.36	15.61	10.53	20.15	9.81515e-06	2.40158	up	[G]	Carbohydrate transport and metabolism	Molecular Function: catalytic activity (GO:0003824);;	K05350|3.1209e-88|vvi:100267558|K05350 beta-glucosidase [EC:3.2.1.21] | (RefSeq) beta-glucosidase 18	[G]	Carbohydrate transport and metabolism	Glycosyl hydrolase family 1;; Glycosyl hydrolase family 1;; Glycosyl hydrolase family 1	Beta-glucosidase 18 OS=Oryza sativa subsp. japonica OX=39947 GN=BGLU18 PE=3 SV=2	G	Carbohydrate transport and metabolism	PREDICTED: beta-glucosidase 18-like isoform X2 [Daucus carota subsp. sativus]
c41629.graph_c0		Not differentially expressed in mid blanched sample (P<0.05) (Log2FC >1)
c41780.graph_c0		Not differentially expressed in mid blanched sample (P<0.05) (Log2FC >1)
c41832.graph_c0	201	677	656	2165	2015	927	10.16	30.16	32.63	94.71	97.37	49.53	0.00533486	1.77804	up	[H]	Coenzyme transport and metabolism	Molecular Function: O-methyltransferase activity (GO:0008171);; Biological Process: phenylpropanoid biosynthetic process (GO:0009699);; Biological Process: methylation (GO:0032259);; Molecular Function: protein dimerization activity (GO:0046983);;	K13066|1.49021e-58|egr:104455705|K13066 caffeic acid 3-O-methyltransferase [EC:2.1.1.68] | (RefSeq) caffeic acid 3-O-methyltransferase	[R]	General function prediction only	O-methyltransferase;; Dimerisation domain;; O-methyltransferase	Trans-anol O-methyltransferase 1 OS=Pimpinella anisum OX=271192 GN=AIMT1 PE=1 SV=1	S	Function unknown	hypothetical plant O-methyltransferase [Anthriscus sylvestris]
c42284.graph_c0	122	342	47	27	7	10	6.26	15.31	2.34	1.17	0.34	0.53	4.65161e-05	-3.04429	down	--	--	Molecular Function: peroxidase activity (GO:0004601);; Cellular Component: extracellular region (GO:0005576);; Biological Process: response to oxidative stress (GO:0006979);; Cellular Component: plant-type cell wall (GO:0009505);; Biological Process: plant-type cell wall organization (GO:0009664);; Cellular Component: integral component of membrane (GO:0016021);; Molecular Function: heme binding …	K00430|0|rcu:8259183|K00430 peroxidase [EC:1.11.1.7] | (RefSeq) peroxidase 19	--	--	Peroxidase	Peroxidase 19 OS=Arabidopsis thaliana OX=3702 GN=PER19 PE=2 SV=1	G	Carbohydrate transport and metabolism	PREDICTED: peroxidase 19 [Daucus carota subsp. sativus]
c43310.graph_c0		Not differentially expressed in mid blanched sample (P<0.05) (Log2FC >1)
c43942.graph_c0		Not differentially expressed in mid blanched sample (P<0.05) (Log2FC >1)
c44862.graph_c0	46	124	4	5	1	4	1.61	3.79	0.21	0.15	0.1	0.24	0.00225125	-3.13129	down	[G]	Carbohydrate transport and metabolism	Biological Process: carbohydrate metabolic process (GO:0005975);; Molecular Function: beta-glucosidase activity (GO:0008422);; Biological Process: glycosyl compound metabolic process (GO:1901657);;	K05350|0|sly:543698|K05350 beta-glucosidase [EC:3.2.1.21] | (RefSeq) beta-mannosidase	[G]	Carbohydrate transport and metabolism	Glycosyl hydrolase family 1	Beta-glucosidase 44 OS=Arabidopsis thaliana OX=3702 GN=BGLU44 PE=2 SV=1	G	Carbohydrate transport and metabolism	hypothetical protein DCAR_011383 [Daucus carota subsp. sativus]
c44616.graph_c0		Not differentially expressed in mid blanched sample (P<0.05) (Log2FC >1)
c45323.graph_c0		Not differentially expressed in mid blanched sample (P<0.05) (Log2FC >1)
c45769.graph_c0	46	43	21	2	0	0	5.65	4.74	2.54	0.21	0	0	1.19911e-05	-4.26126	down	[G]	Carbohydrate transport and metabolism	Biological Process: carbohydrate metabolic process (GO:0005975);; Molecular Function: beta-glucosidase activity (GO:0008422);; Molecular Function: scopolin beta-glucosidase activity (GO:0102483);;	K05349|4.939e-82|egr:104443077|K05349 beta-glucosidase [EC:3.2.1.21] | (RefSeq) beta-glucosidase BoGH3B	--	--	Glycosyl hydrolase family 3 N terminal domain	--	G	Carbohydrate transport and metabolism	PREDICTED: beta-glucosidase BoGH3B-like [Daucus carota subsp. sativus]
c45769.graph_c1	54	46	63	3	0	0	6.07	6.89	6.9	0.29	0	0	1.54677e-07	-4.57621	down	[G]	Carbohydrate transport and metabolism	Molecular Function: hydrolase activity, hydrolyzing O-glycosyl compounds (GO:0004553);; Biological Process: carbohydrate metabolic process (GO:0005975);;	K05349|1.31412e-99|sind:105173943|K05349 beta-glucosidase [EC:3.2.1.21] | (RefSeq) lysosomal beta glucosidase-like	--	--	Glycosyl hydrolase family 3 N terminal domain	Beta-xylosidase/alpha-L-arabinofuranosidase 2 OS=Medicago sativa subsp. varia OX=36902 GN=Xyl2 PE=2 SV=1	G	Carbohydrate transport and metabolism	PREDICTED: beta-glucosidase BoGH3B-like [Daucus carota subsp. sativus]
c46888.graph_c0		Not differentially expressed in mid blanched sample (P<0.05) (Log2FC >1)
c47138.graph_c1		Not differentially expressed in mid blanched sample (P<0.05) (Log2FC >1)
c47351.graph_c0		Not differentially expressed in mid blanched sample (P<0.05) (Log2FC >1)
c48210.graph_c0		Not differentially expressed in mid blanched sample (P<0.05) (Log2FC >1)
c48821.graph_c0		Not differentially expressed in mid blanched sample (P<0.05) (Log2FC >1)
c49601.graph_c0		Not differentially expressed in mid blanched sample (P<0.05) (Log2FC >1)
c49920.graph_c0		Not differentially expressed in mid blanched sample (P<0.05) (Log2FC >1)
CONTROL
c16978.graph_c0		Not differentially expressed in control sample (P<0.05) (Log2FC >1)
c25099.graph_c0		Not differentially expressed in control sample (P<0.05) (Log2FC >1)
c28110.graph_c0		Not differentially expressed in control sample (P<0.05) (Log2FC >1)
c28110.graph_c1		Not differentially expressed in control sample (P<0.05) (Log2FC >1)
c29968.graph_c0		Not differentially expressed in control sample (P<0.05) (Log2FC >1)
c30394.graph_c0	540	60	31	8	2	15	67.05	6.68	3.78	0.92	0.16	1.78	0.000657153	-3.79563	down	--	--	Molecular Function: peroxidase activity (GO:0004601);; Cellular Component: extracellular region (GO:0005576);; Biological Process: response to oxidative stress (GO:0006979);; Cellular Component: plant-type cell wall (GO:0009505);; Biological Process: plant-type cell wall organization (GO:0009664);; Molecular Function: heme binding (GO:0020037);; Biological Process: hydrogen peroxide catabolic pro…	K00430|2.92571e-79|rcu:8283183|K00430 peroxidase [EC:1.11.1.7] | (RefSeq) peroxidase 12	--	--	Peroxidase	Peroxidase 12 OS=Arabidopsis thaliana OX=3702 GN=PER12 PE=1 SV=1	G	Carbohydrate transport and metabolism	PREDICTED: peroxidase 12-like [Daucus carota subsp. sativus]
c30394.graph_c1	372	54	28	6	6	0	59.72	7.88	4.45	1.02	0.84	0	0.00016268	-3.70773	down	--	--	Molecular Function: peroxidase activity (GO:0004601);; Cellular Component: extracellular region (GO:0005576);; Biological Process: response to oxidative stress (GO:0006979);; Molecular Function: heme binding (GO:0020037);; Biological Process: hydrogen peroxide catabolic process (GO:0042744);; Molecular Function: metal ion binding (GO:0046872);; Biological Process: oxidation-reduction process (GO:…	K00430|3.93919e-77|nnu:104599952|K00430 peroxidase [EC:1.11.1.7] | (RefSeq) peroxidase 12-like	--	--	Peroxidase	Peroxidase 12 OS=Arabidopsis thaliana OX=3702 GN=PER12 PE=1 SV=1	G	Carbohydrate transport and metabolism	PREDICTED: peroxidase 12-like [Daucus carota subsp. sativus]
c31558.graph_c1		Not differentially expressed in control sample (P<0.05) (Log2FC >1)
c31558.graph_c0		Not differentially expressed in control sample (P<0.05) (Log2FC >1)
c32853.graph_c1		Not differentially expressed in control sample (P<0.05) (Log2FC >1)
c35582.graph_c0		Not differentially expressed in control sample (P<0.05) (Log2FC >1)
c35716.graph_c0		Not differentially expressed in control sample (P<0.05) (Log2FC >1)
c35716.graph_c1		Not differentially expressed in control sample (P<0.05) (Log2FC >1)
c35925.graph_c0		Not differentially expressed in control sample (P<0.05) (Log2FC >1)
c36604.graph_c0	345	330	179	79	140	78	19.52	16.32	9.83	4.67	6.73	4.05	0.000104963	-1.68647	down	[H]	Coenzyme transport and metabolism	Biological Process: lignin biosynthetic process (GO:0009809);; Biological Process: methylation (GO:0032259);; Molecular Function: protein dimerization activity (GO:0046983);; Molecular Function: caffeate O-methyltransferase activity (GO:0047763);;	K13066|5.76233e-180|vvi:100854172|K13066 caffeic acid 3-O-methyltransferase [EC:2.1.1.68] | (RefSeq) caffeic acid 3-O-methyltransferase	[R]	General function prediction only	O-methyltransferase;; Dimerisation domain	Caffeic acid 3-O-methyltransferase OS=Coffea canephora OX=49390 PE=2 SV=1	S	Function unknown	caffeic acid-O-methyltransferase [Ligusticum sinense]
c37027.graph_c0		Not differentially expressed in control sample (P<0.05) (Log2FC >1)
c37977.graph_c0		Not differentially expressed in control sample (P<0.05) (Log2FC >1)
c38480.graph_c0		Not differentially expressed in control sample (P<0.05) (Log2FC >1)
c38623.graph_c0	30	38	30	174	243	82	1.8	1.6	1.46	10.98	10.85	4.66	8.4249e-05	1.96096	up	[R]	General function prediction only	Molecular Function: O-methyltransferase activity (GO:0008171);; Biological Process: methylation (GO:0032259);;	K00588|2.05135e-112|mdm:103400753|K00588 caffeoyl-CoA O-methyltransferase [EC:2.1.1.104] | (RefSeq) probable caffeoyl-CoA O-methyltransferase At4g26220	[Q]	Secondary metabolites biosynthesis, transport and catabolism	O-methyltransferase;; Methyltransferase domain	Probable caffeoyl-CoA O-methyltransferase At4g26220 OS=Arabidopsis thaliana OX=3702 GN=At4g26220 PE=2 SV=1	S	Function unknown	PREDICTED: probable caffeoyl-CoA O-methyltransferase At4g26220 [Daucus carota subsp. sativus]
c38972.graph_c0		Not differentially expressed in control sample (P<0.05) (Log2FC >1)
c39297.graph_c0	44	29	83	5	6	7	11.34	7.03	21.57	1.39	1.37	1.68	0.000137969	-2.84986	down	--	--	Molecular Function: shikimate O-hydroxycinnamoyltransferase activity (GO:0047172);;	K13065|2.16596e-63|spen:107014577|K13065 shikimate O-hydroxycinnamoyltransferase [EC:2.3.1.133] | (RefSeq) shikimate O-hydroxycinnamoyltransferase	--	--	Transferase family	Shikimate O-hydroxycinnamoyltransferase OS=Nicotiana tabacum OX=4097 GN=HST PE=1 SV=1	S	Function unknown	hydroxycinnamoyl-CoA shikimate/quinate hydroxycinnamoyl transferase [Daucus carota subsp. carota]
c39297.graph_c1	444	171	529	69	69	52	27.32	8.88	31.51	4.08	3.68	3.09	1.44568e-05	-2.58326	down	--	--	Molecular Function: shikimate O-hydroxycinnamoyltransferase activity (GO:0047172);;	K13065|3.4867e-180|spen:107014577|K13065 shikimate O-hydroxycinnamoyltransferase [EC:2.3.1.133] | (RefSeq) shikimate O-hydroxycinnamoyltransferase	--	--	Transferase family	Shikimate O-hydroxycinnamoyltransferase OS=Nicotiana tabacum OX=4097 GN=HST PE=1 SV=1	S	Function unknown	hydroxycinnamoyl-CoA shikimate/quinate hydroxycinnamoyl transferase [Daucus carota subsp. carota]
c39353.graph_c0	4692	1011	3068	423	475	680	575.42	111.12	369.89	54.81	50.21	77.01	0.000874698	-2.35196	down	[E]	Amino acid transport and metabolism	Cellular Component: cytoplasm (GO:0005737);; Biological Process: L-phenylalanine catabolic process (GO:0006559);; Biological Process: cinnamic acid biosynthetic process (GO:0009800);; Molecular Function: phenylalanine ammonia-lyase activity (GO:0045548);;	K10775|2.42036e-154|pop:POPTR_0010s23100g|K10775 phenylalanine ammonia-lyase [EC:4.3.1.24] | (RefSeq) POPTRDRAFT_822571; phenylalanine ammonia-lyase family protein	[Q]	Secondary metabolites biosynthesis, transport and catabolism	Aromatic amino acid lyase	Phenylalanine ammonia-lyase 1 OS=Daucus carota OX=4039 GN=PAL1 PE=3 SV=1	E	Amino acid transport and metabolism	phenylalanine ammonia-lyase protein, partial [Apium graveolens]
c39353.graph_c1	1493	233	968	126	152	257	396.65	58.47	259.92	36.09	35.88	63.99	0.00870615	-2.13864	down	--	--	Cellular Component: cytoplasm (GO:0005737);; Biological Process: L-phenylalanine catabolic process (GO:0006559);; Biological Process: cinnamic acid biosynthetic process (GO:0009800);; Molecular Function: phenylalanine ammonia-lyase activity (GO:0045548);;	K10775|2.045e-47|nnu:104601277|K10775 phenylalanine ammonia-lyase [EC:4.3.1.24] | (RefSeq) phenylalanine ammonia-lyase	[Q]	Secondary metabolites biosynthesis, transport and catabolism	Aromatic amino acid lyase	Phenylalanine ammonia-lyase 1 OS=Daucus carota OX=4039 GN=PAL1 PE=3 SV=1	E	Amino acid transport and metabolism	PREDICTED: phenylalanine ammonia-lyase 1 [Daucus carota subsp. sativus]
c39353.graph_c2	2521	425	1490	302	253	410	313.79	47.5	182.37	39.83	27.25	47.22	0.00886636	-2.05489	down	--	--	Cellular Component: cytoplasm (GO:0005737);; Biological Process: L-phenylalanine catabolic process (GO:0006559);; Biological Process: cinnamic acid biosynthetic process (GO:0009800);; Molecular Function: phenylalanine ammonia-lyase activity (GO:0045548);;	K10775|6.69874e-72|vvi:100855356|K10775 phenylalanine ammonia-lyase [EC:4.3.1.24] | (RefSeq) phenylalanine ammonia-lyase	[Q]	Secondary metabolites biosynthesis, transport and catabolism	--	Phenylalanine ammonia-lyase 1 OS=Daucus carota OX=4039 GN=PAL1 PE=3 SV=1	E	Amino acid transport and metabolism	phenylalanine ammonia-lyase, partial [Glehnia littoralis]
c39353.graph_c3	2980	672	1939	350	307	438	399.87	76.09	255.87	46.45	33.04	54.32	0.00129604	-2.25078	down	[E]	Amino acid transport and metabolism	Cellular Component: cytoplasm (GO:0005737);; Biological Process: L-phenylalanine catabolic process (GO:0006559);; Biological Process: cinnamic acid biosynthetic process (GO:0009800);; Molecular Function: phenylalanine ammonia-lyase activity (GO:0045548);;	K10775|4.48727e-103|pmum:103332355|K10775 phenylalanine ammonia-lyase [EC:4.3.1.24] | (RefSeq) phenylalanine ammonia-lyase 1	[Q]	Secondary metabolites biosynthesis, transport and catabolism	Aromatic amino acid lyase	Phenylalanine ammonia-lyase 1 OS=Daucus carota OX=4039 GN=PAL1 PE=3 SV=1	E	Amino acid transport and metabolism	PREDICTED: phenylalanine ammonia-lyase 1 [Daucus carota subsp. sativus]
c40493.graph_c1	3305	274	6183	199	20	122	209.21	15.23	380.55	13.18	1.08	7.09	0.000253001	-3.51902	down	--	--	Molecular Function: peroxidase activity (GO:0004601);; Cellular Component: extracellular region (GO:0005576);; Biological Process: response to oxidative stress (GO:0006979);; Cellular Component: plant-type cell wall (GO:0009505);; Biological Process: plant-type cell wall organization (GO:0009664);; Molecular Function: heme binding (GO:0020037);; Biological Process: hydrogen peroxide catabolic pro…	K00430|8.64932e-158|mdm:103442591|K00430 peroxidase [EC:1.11.1.7] | (RefSeq) peroxidase 27-like	--	--	Peroxidase	Peroxidase 27 OS=Arabidopsis thaliana OX=3702 GN=PER27 PE=1 SV=1	G	Carbohydrate transport and metabolism	PREDICTED: peroxidase 27-like [Daucus carota subsp. sativus]
c40777.graph_c0	649	177	526	17	25	43	42.04	10.06	32.79	1.15	1.38	2.54	1.30697e-07	-3.62539	down	--	--	Molecular Function: peroxidase activity (GO:0004601);; Molecular Function: binding (GO:0005488);; Biological Process: metabolic process (GO:0008152);; Cellular Component: plant-type cell wall (GO:0009505);; Biological Process: plant-type cell wall organization (GO:0009664);; Biological Process: response to stimulus (GO:0050896);;	K00430|8.37756e-133|sind:105170229|K00430 peroxidase [EC:1.11.1.7] | (RefSeq) peroxidase 60	--	--	Peroxidase	Peroxidase 60 OS=Arabidopsis thaliana OX=3702 GN=PER60 PE=1 SV=1	G	Carbohydrate transport and metabolism	PREDICTED: peroxidase 57 [Daucus carota subsp. sativus]
c41059.graph_c0	2216	341	666	27	1	91	160.54	21.73	46.99	2.05	0.06	6.06	0.00231264	-3.15768	down	--	--	Molecular Function: peroxidase activity (GO:0004601);; Cellular Component: extracellular region (GO:0005576);; Biological Process: response to oxidative stress (GO:0006979);; Molecular Function: heme binding (GO:0020037);; Biological Process: hydrogen peroxide catabolic process (GO:0042744);; Molecular Function: metal ion binding (GO:0046872);; Biological Process: oxidation-reduction process (GO:…	K00430|2.48549e-138|egr:104430480|K00430 peroxidase [EC:1.11.1.7] | (RefSeq) cationic peroxidase 1-like	--	--	Peroxidase	Cationic peroxidase 1 OS=Arachis hypogaea OX=3818 GN=PNC1 PE=1 SV=2	G	Carbohydrate transport and metabolism	PREDICTED: cationic peroxidase 1-like [Daucus carota subsp. sativus]
c41572.graph_c0		Not differentially expressed in control sample (P<0.05) (Log2FC >1)
c41629.graph_c0		Not differentially expressed in control sample (P<0.05) (Log2FC >1)
c41780.graph_c0		Not differentially expressed in control sample (P<0.05) (Log2FC >1)
c41832.graph_c0		Not differentially expressed in control sample (P<0.05) (Log2FC >1)
c42284.graph_c0		Not differentially expressed in control sample (P<0.05) (Log2FC >1)
c43310.graph_c0		Not differentially expressed in control sample (P<0.05) (Log2FC >1)
c43942.graph_c0	233	216	173	463	610	420	6.22	3.93	5.3	19.41	19.51	15.88	0.000864034	1.02292	up	--	--	Molecular Function: binding (GO:0005488);; Molecular Function: oxidoreductase activity (GO:0016491);; Biological Process: response to stimulus (GO:0050896);;	K00430|4.01566e-131|sind:105171593|K00430 peroxidase [EC:1.11.1.7] | (RefSeq) peroxidase 24	--	--	Peroxidase;; Peroxidase	Peroxidase 24 OS=Arabidopsis thaliana OX=3702 GN=PER24 PE=2 SV=1	G	Carbohydrate transport and metabolism	PREDICTED: peroxidase 24-like [Daucus carota subsp. sativus]
c44862.graph_c0		Not differentially expressed in control sample (P<0.05) (Log2FC >1)
c44616.graph_c0	22	15	27	146	257	86	0.81	0.49	0.95	5.51	7.87	2.88	8.8285e-06	2.43116	up	--	--	Molecular Function: transferase activity (GO:0016740);;	K13065|5.31348e-88|jcu:105635402|K13065 shikimate O-hydroxycinnamoyltransferase [EC:2.3.1.133] | (RefSeq) vinorine synthase-like	--	--	Transferase family	Salutaridinol 7-O-acetyltransferase OS=Papaver somniferum OX=3469 GN=SALAT PE=1 SV=1	S	Function unknown	PREDICTED: salutaridinol 7-O-acetyltransferase-like [Daucus carota subsp. sativus]
c45323.graph_c0		Not differentially expressed in control sample (P<0.05) (Log2FC >1)
c45769.graph_c0		Not differentially expressed in control sample (P<0.05) (Log2FC >1)
c45769.graph_c1	54	46	63	0	4	0	6.07	6.89	6.9	0	0.39	0	3.59861e-08	-4.42738	down	[G]	Carbohydrate transport and metabolism	Molecular Function: hydrolase activity, hydrolyzing O-glycosyl compounds (GO:0004553);; Biological Process: carbohydrate metabolic process (GO:0005975);;	K05349|1.31412e-99|sind:105173943|K05349 beta-glucosidase [EC:3.2.1.21] | (RefSeq) lysosomal beta glucosidase-like	--	--	Glycosyl hydrolase family 3 N terminal domain	Beta-xylosidase/alpha-L-arabinofuranosidase 2 OS=Medicago sativa subsp. varia OX=36902 GN=Xyl2 PE=2 SV=1	G	Carbohydrate transport and metabolism	PREDICTED: beta-glucosidase BoGH3B-like [Daucus carota subsp. sativus]
c46888.graph_c0		Not differentially expressed in control sample (P<0.05) (Log2FC >1)
c47138.graph_c1	3088	1430	1263	159	320	189	159.57	64.22	63.23	8.12	13.5	8.06	2.88147e-10	-3.15206	down	[G]	Carbohydrate transport and metabolism	Molecular Function: zinc ion binding (GO:0008270);; Molecular Function: oxidoreductase activity (GO:0016491);; Biological Process: oxidation-reduction process (GO:0055114);;	K00083|3.5442e-177|pper:PRUPE_ppa007626mg|K00083 cinnamyl-alcohol dehydrogenase [EC:1.1.1.195] | (RefSeq) hypothetical protein	[Q]	Secondary metabolites biosynthesis, transport and catabolism	Alcohol dehydrogenase GroES-like domain;; Zinc-binding dehydrogenase;; D-isomer specific 2-hydroxyacid dehydrogenase, NAD binding domain	Probable mannitol dehydrogenase OS=Fragaria ananassa OX=3747 GN=CAD PE=2 SV=1	C	Energy production and conversion	PREDICTED: 8-hydroxygeraniol dehydrogenase-like [Daucus carota subsp. sativus]
c47351.graph_c0		Not differentially expressed in control sample (P<0.05) (Log2FC >1)
c48210.graph_c0		Not differentially expressed in control sample (P<0.05) (Log2FC >1)
c48821.graph_c0		Not differentially expressed in control sample (P<0.05) (Log2FC >1)
c49601.graph_c0	14589	5090	10558	2533	2268	1602	462.41	140.42	324.11	82.74	60.96	46.56	4.36241e-05	-2.28706	down	--	--	Molecular Function: transferase activity, transferring acyl groups other than amino-acyl groups (GO:0016747);;	K13065|8.92831e-144|spen:107026059|K13065 shikimate O-hydroxycinnamoyltransferase [EC:2.3.1.133] | (RefSeq) shikimate O-hydroxycinnamoyltransferase	--	--	Transferase family;; Transferase family	Shikimate O-hydroxycinnamoyltransferase OS=Nicotiana tabacum OX=4097 GN=HST PE=1 SV=1	S	Function unknown	PREDICTED: shikimate O-hydroxycinnamoyltransferase [Daucus carota subsp. sativus]
c49920.graph_c0		Not differentially expressed in control sample (P<0.05) (Log2FC >1)

## Sheet: Flavonoid pathway genes
POST-BLANCHED
#ID	JB-18-1-1_Count	JB-18-1-2_Count	JB-18-1-3_Count	JC-18-1-1_Count	JC-18-1-2_Count	JC-18-1-3_Count	JB-18-1-1_FPKM	JB-18-1-2_FPKM	JB-18-1-3_FPKM	JC-18-1-1_FPKM	JC-18-1-2_FPKM	JC-18-1-3_FPKM	FDR	log2FC	regulated	COG_class	COG_class_annotation	GO_annotation	KEGG_annotation	KOG_class	KOG_class_annotation	Pfam_annotation	Swissprot_annotation	eggNOG_class	eggNOG_class_annotation	nr_annotation
c25099.graph_c0	12	17	8	139	164	267	0.59	0.73	0.38	6.4	5.15	12.16	2.67135e-12	3.82327	up	--	--	--	K13065|3.39676e-71|sot:102604755|K13065 shikimate O-hydroxycinnamoyltransferase [EC:2.3.1.133] | (RefSeq) acetyl-CoA-benzylalcohol acetyltransferase-like	--	--	Transferase family	Acetyl-CoA-benzylalcohol acetyltransferase OS=Clarkia breweri OX=36903 GN=BEAT PE=1 SV=1	S	Function unknown	PREDICTED: acetyl-CoA-benzylalcohol acetyltransferase-like [Daucus carota subsp. sativus]
c32578.graph_c0	962	1086	1967	6	21	9	52.57	52.88	104.16	0.45	0.77	0.58	1.83728e-33	-6.56247	down	[M]	Cell wall/membrane/envelope biogenesis	Biological Process: anthocyanin-containing compound biosynthetic process (GO:0009718);; Cellular Component: integral component of membrane (GO:0016021);; Molecular Function: dihydrokaempferol 4-reductase activity (GO:0045552);; Molecular Function: coenzyme binding (GO:0050662);; Biological Process: oxidation-reduction process (GO:0055114);;	K13082|0|sot:102577487|K13082 bifunctional dihydroflavonol 4-reductase/flavanone 4-reductase [EC:1.1.1.219 1.1.1.234] | (RefSeq) dihydroflavonol 4-reductase	[V]	Defense mechanisms	NAD dependent epimerase/dehydratase family;; 3-beta hydroxysteroid dehydrogenase/isomerase family;; NAD(P)H-binding;; GDP-mannose 4,6 dehydratase;; NmrA-like family;; Male sterility protein;; KR domain;; Polysaccharide biosynthesis protein	Dihydroflavonol 4-reductase OS=Antirrhinum majus OX=4151 GN=DFRA PE=2 SV=1	M	Cell wall/membrane/envelope biogenesis	PREDICTED: dihydroflavonol-4-reductase-like [Daucus carota subsp. sativus]
c36485.graph_c0	144	159	254	0	0	12	7.22	6.81	12.47	0	0	0.81	1.08726e-05	-4.6225	down	[Q]	Secondary metabolites biosynthesis, transport and catabolism	Biological Process: anthocyanin-containing compound biosynthetic process (GO:0009718);; Molecular Function: L-ascorbic acid binding (GO:0031418);; Molecular Function: metal ion binding (GO:0046872);; Molecular Function: leucocyanidin oxygenase activity (GO:0050589);; Biological Process: oxidation-reduction process (GO:0055114);;	K05277|4.30777e-154|pxb:103952863|K05277 leucoanthocyanidin dioxygenase [EC:1.14.11.19] | (RefSeq) ANS; leucoanthocyanidin dioxygenase	[QR]	--	2OG-Fe(II) oxygenase superfamily;; non-haem dioxygenase in morphine synthesis N-terminal	Leucoanthocyanidin dioxygenase OS=Malus domestica OX=3750 GN=ANS PE=2 SV=1	S	Function unknown	PREDICTED: leucoanthocyanidin dioxygenase-like [Daucus carota subsp. sativus]
c37977.graph_c0	6632	1240	1630	18448	20241	15334	567.46	94.01	136.86	1476.73	1107.44	1252.16	0.00260713	2.36467	up	[R]	General function prediction only	Biological Process: lignin biosynthetic process (GO:0009809);; Biological Process: methylation (GO:0032259);; Molecular Function: caffeoyl-CoA O-methyltransferase activity (GO:0042409);; Molecular Function: metal ion binding (GO:0046872);;	K00588|7.40699e-160|sot:102586657|K00588 caffeoyl-CoA O-methyltransferase [EC:2.1.1.104] | (RefSeq) CCoAMT, CCoAOMT; caffeoyl-CoA O-methyltransferase	[Q]	Secondary metabolites biosynthesis, transport and catabolism	O-methyltransferase;; Methyltransferase domain	Caffeoyl-CoA O-methyltransferase OS=Petroselinum crispum OX=4043 PE=1 SV=1	S	Function unknown	RecName: Full=Caffeoyl-CoA O-methyltransferase; AltName: Full=Trans-caffeoyl-CoA 3-O-methyltransferase; Short=CCoAMT; Short=CCoAOMT
c38512.graph_c0		Not differentially expressed in post blanched sample (P<0.05) (Log2FC >1)
c38623.graph_c0		Not differentially expressed in post blanched sample (P<0.05) (Log2FC >1)
c39297.graph_c0		Not differentially expressed in post blanched sample (P<0.05) (Log2FC >1)
c39297.graph_c1		Not differentially expressed in post blanched sample (P<0.05) (Log2FC >1)
c41560.graph_c0		Not differentially expressed in post blanched sample (P<0.05) (Log2FC >1)
c43910.graph_c0		Not differentially expressed in post blanched sample (P<0.05) (Log2FC >1)
c44616.graph_c0		Not differentially expressed in post blanched sample (P<0.05) (Log2FC >1)
c45944.graph_c1		Not differentially expressed in post blanched sample (P<0.05) (Log2FC >1)
c47351.graph_c0	1946	3235	1665	10981	11673	8912	68.48	96.78	55.61	366.47	258.91	294.35	2.97466e-07	2.21937	up	[QV]	Secondary metabolites biosynthesis, transport and catabolism ;; Defense mechanisms	Molecular Function: iron ion binding (GO:0005506);; Cellular Component: mitochondrion (GO:0005739);; Cellular Component: endoplasmic reticulum (GO:0005783);; Cellular Component: plasma membrane (GO:0005886);; Biological Process: coumarin biosynthetic process (GO:0009805);; Biological Process: lignin biosynthetic process (GO:0009809);; Biological Process: flavonoid biosynthetic process (GO:0009813…	K09754|6.98303e-177|jcu:105636120|K09754 coumaroylquinate(coumaroylshikimate) 3'-monooxygenase [EC:1.14.13.36] | (RefSeq) cytochrome P450 98A2	[Q]	Secondary metabolites biosynthesis, transport and catabolism	Cytochrome P450;; Cytochrome P450	Cytochrome P450 98A2 OS=Glycine max OX=3847 GN=CYP98A2 PE=2 SV=1	Q	Secondary metabolites biosynthesis, transport and catabolism	p-coumaroyl shikimate/quinate 3&apos;-hydroxylase 2 [Daucus carota subsp. carota]
c48821.graph_c0	1197	479	734	9951	9905	5304	35.55	12.3	21.01	280.62	187.79	149.08	6.37328e-09	3.28128	up	--	--	Molecular Function: shikimate O-hydroxycinnamoyltransferase activity (GO:0047172);;	K13065|0|spen:107014577|K13065 shikimate O-hydroxycinnamoyltransferase [EC:2.3.1.133] | (RefSeq) shikimate O-hydroxycinnamoyltransferase	--	--	Transferase family	Shikimate O-hydroxycinnamoyltransferase OS=Nicotiana tabacum OX=4097 GN=HST PE=1 SV=1	S	Function unknown	PREDICTED: shikimate O-hydroxycinnamoyltransferase [Daucus carota subsp. sativus]
c49601.graph_c0		Not differentially expressed in post blanched sample (P<0.05) (Log2FC >1)
c49920.graph_c0	1469	128	247	9071	10564	3415	62.31	4.71	10.17	363.07	285.25	136.27	0.000565803	3.26141	up	--	--	Molecular Function: transferase activity, transferring acyl groups other than amino-acyl groups (GO:0016747);;	K13065|1.19465e-82|sly:100191129|K13065 shikimate O-hydroxycinnamoyltransferase [EC:2.3.1.133] | (RefSeq) anthocyanin acyltransferase	--	--	Transferase family	Acetyl-CoA-benzylalcohol acetyltransferase OS=Clarkia breweri OX=36903 GN=BEAT PE=1 SV=1	--	--	ferulate monolignol transferase [Angelica sinensis]
c52758.graph_c1	64	40	97	0	2	9	13.08	7.36	19.14	0	0.26	1.52	0.000107495	-3.7114	down	--	--	Molecular Function: catalytic activity (GO:0003824);; Molecular Function: coenzyme binding (GO:0050662);;	K13082|5.12602e-21|jcu:105633923|K13082 bifunctional dihydroflavonol 4-reductase/flavanone 4-reductase [EC:1.1.1.219 1.1.1.234] | (RefSeq) dihydroflavonol-4-reductase-like	[V]	Defense mechanisms	--	Dihydroflavonol 4-reductase OS=Callistephus chinensis OX=13379 GN=F PE=2 SV=1	M	Cell wall/membrane/envelope biogenesis	PREDICTED: bifunctional dihydroflavonol 4-reductase/flavanone 4-reductase-like [Daucus carota subsp. sativus]
MID-BLANCHED
c25099.graph_c0		Not differentially expressed in mid blanched sample (P<0.05) (Log2FC >1)
c32578.graph_c0	962	1086	1967	86	49	20	52.57	52.88	104.16	4.16	2.4	1.13	9.65542e-17	-4.34929	down	[M]	Cell wall/membrane/envelope biogenesis	Biological Process: anthocyanin-containing compound biosynthetic process (GO:0009718);; Cellular Component: integral component of membrane (GO:0016021);; Molecular Function: dihydrokaempferol 4-reductase activity (GO:0045552);; Molecular Function: coenzyme binding (GO:0050662);; Biological Process: oxidation-reduction process (GO:0055114);;	K13082|0|sot:102577487|K13082 bifunctional dihydroflavonol 4-reductase/flavanone 4-reductase [EC:1.1.1.219 1.1.1.234] | (RefSeq) dihydroflavonol 4-reductase	[V]	Defense mechanisms	NAD dependent epimerase/dehydratase family;; 3-beta hydroxysteroid dehydrogenase/isomerase family;; NAD(P)H-binding;; GDP-mannose 4,6 dehydratase;; NmrA-like family;; Male sterility protein;; KR domain;; Polysaccharide biosynthesis protein	Dihydroflavonol 4-reductase OS=Antirrhinum majus OX=4151 GN=DFRA PE=2 SV=1	M	Cell wall/membrane/envelope biogenesis	PREDICTED: dihydroflavonol-4-reductase-like [Daucus carota subsp. sativus]
c36485.graph_c0	144	159	254	0	0	0	7.22	6.81	12.47	0	0	0	1.83334e-16	-7.13341	down	[Q]	Secondary metabolites biosynthesis, transport and catabolism	Biological Process: anthocyanin-containing compound biosynthetic process (GO:0009718);; Molecular Function: L-ascorbic acid binding (GO:0031418);; Molecular Function: metal ion binding (GO:0046872);; Molecular Function: leucocyanidin oxygenase activity (GO:0050589);; Biological Process: oxidation-reduction process (GO:0055114);;	K05277|4.30777e-154|pxb:103952863|K05277 leucoanthocyanidin dioxygenase [EC:1.14.11.19] | (RefSeq) ANS; leucoanthocyanidin dioxygenase	[QR]	--	2OG-Fe(II) oxygenase superfamily;; non-haem dioxygenase in morphine synthesis N-terminal	Leucoanthocyanidin dioxygenase OS=Malus domestica OX=3750 GN=ANS PE=2 SV=1	S	Function unknown	PREDICTED: leucoanthocyanidin dioxygenase-like [Daucus carota subsp. sativus]
c37977.graph_c0		Not differentially expressed in mid blanched sample (P<0.05) (Log2FC >1)
c38512.graph_c0	436	380	156	11	1	10	23.52	17.79	8.06	0.48	0.05	0.57	1.54801e-14	-4.82601	down	--	--	Biological Process: flavonoid biosynthetic process (GO:0009813);; Molecular Function: chalcone isomerase activity (GO:0045430);;	K01859|2.78065e-75|vvi:100233078|K01859 chalcone isomerase [EC:5.5.1.6] | (RefSeq) CHI, CHI1, CHI2; chalcone isomerase	--	--	Chalcone-flavanone isomerase	Chalcone--flavonone isomerase OS=Camellia sinensis OX=4442 GN=CHI PE=2 SV=2	G	Carbohydrate transport and metabolism	PREDICTED: chalcone--flavonone isomerase-like [Daucus carota subsp. sativus]
c38623.graph_c0		Not differentially expressed in mid blanched sample (P<0.05) (Log2FC >1)
c39297.graph_c0		Not differentially expressed in mid blanched sample (P<0.05) (Log2FC >1)
c39297.graph_c1		Not differentially expressed in mid blanched sample (P<0.05) (Log2FC >1)
c41560.graph_c0	363	390	7	2	0	0	17.72	17.37	0.26	0.06	0	0	0.00679748	-3.60063	down	[Q]	Secondary metabolites biosynthesis, transport and catabolism	Molecular Function: iron ion binding (GO:0005506);; Cellular Component: cytoplasm (GO:0005737);; Molecular Function: L-ascorbic acid binding (GO:0031418);; Molecular Function: flavonol synthase activity (GO:0045431);; Molecular Function: naringenin 3-dioxygenase activity (GO:0045486);; Biological Process: flavonol biosynthetic process (GO:0051555);; Biological Process: oxidation-reduction process…	K05278|5.48177e-72|sot:102577717|K05278 flavonol synthase [EC:1.14.11.23] | (RefSeq) FLS; flavonol synthase	[QR]	--	non-haem dioxygenase in morphine synthesis N-terminal;; 2OG-Fe(II) oxygenase superfamily;; 2OG-Fe(II) oxygenase superfamily	Flavonol synthase/flavanone 3-hydroxylase OS=Petroselinum crispum OX=4043 GN=FLS PE=1 SV=1	S	Function unknown	PREDICTED: flavonol synthase/flavanone 3-hydroxylase [Daucus carota subsp. sativus]
c43910.graph_c0	853	394	163	57	27	51	31.82	12.75	5.88	1.81	0.95	1.96	3.18535e-06	-2.96533	down	[QV]	Secondary metabolites biosynthesis, transport and catabolism ;; Defense mechanisms	Molecular Function: iron ion binding (GO:0005506);; Cellular Component: integral component of membrane (GO:0016021);; Molecular Function: oxidoreductase activity, acting on paired donors, with incorporation or reduction of molecular oxygen, NAD(P)H as one donor, and incorporation of one atom of oxygen (GO:0016709);; Molecular Function: heme binding (GO:0020037);; Biological Process: secondary met…	K05280|0|vvi:100263810|K05280 flavonoid 3'-monooxygenase [EC:1.14.13.21] | (RefSeq) F3'H, VvF3'h1, VvF3'h2; flavonoid 3'-monooxygenase-like	[Q]	Secondary metabolites biosynthesis, transport and catabolism	Cytochrome P450	Flavonoid 3&apos;-monooxygenase OS=Petunia hybrida OX=4102 GN=CYP75B2 PE=2 SV=1	Q	Secondary metabolites biosynthesis, transport and catabolism	flavonoid 3&apos;-monooxygenase 1 [Daucus carota]
c44616.graph_c0		Not differentially expressed in mid blanched sample (P<0.05) (Log2FC >1)
c45944.graph_c1		Not differentially expressed in mid blanched sample (P<0.05) (Log2FC >1)
c47351.graph_c0		Not differentially expressed in mid blanched sample (P<0.05) (Log2FC >1)
c48821.graph_c0		Not differentially expressed in mid blanched sample (P<0.05) (Log2FC >1)
c49601.graph_c0		Not differentially expressed in mid blanched sample (P<0.05) (Log2FC >1)
c49920.graph_c0		Not differentially expressed in mid blanched sample (P<0.05) (Log2FC >1)
c52758.graph_c1	64	40	97	3	0	0	13.08	7.36	19.14	0.51	0	0	2.78475e-08	-4.81738	down	--	--	Molecular Function: catalytic activity (GO:0003824);; Molecular Function: coenzyme binding (GO:0050662);;	K13082|5.12602e-21|jcu:105633923|K13082 bifunctional dihydroflavonol 4-reductase/flavanone 4-reductase [EC:1.1.1.219 1.1.1.234] | (RefSeq) dihydroflavonol-4-reductase-like	[V]	Defense mechanisms	--	Dihydroflavonol 4-reductase OS=Callistephus chinensis OX=13379 GN=F PE=2 SV=1	M	Cell wall/membrane/envelope biogenesis	PREDICTED: bifunctional dihydroflavonol 4-reductase/flavanone 4-reductase-like [Daucus carota subsp. sativus]
CONTROL
c25099.graph_c0		Not differentially expressed in control sample (P<0.05) (Log2FC >1)
c32578.graph_c0	962	1086	1967	6	69	10	52.57	52.88	104.16	0.33	3.35	0.6	4.23895e-12	-5.01437	down	[M]	Cell wall/membrane/envelope biogenesis	Biological Process: anthocyanin-containing compound biosynthetic process (GO:0009718);; Cellular Component: integral component of membrane (GO:0016021);; Molecular Function: dihydrokaempferol 4-reductase activity (GO:0045552);; Molecular Function: coenzyme binding (GO:0050662);; Biological Process: oxidation-reduction process (GO:0055114);;	K13082|0|sot:102577487|K13082 bifunctional dihydroflavonol 4-reductase/flavanone 4-reductase [EC:1.1.1.219 1.1.1.234] | (RefSeq) dihydroflavonol 4-reductase	[V]	Defense mechanisms	NAD dependent epimerase/dehydratase family;; 3-beta hydroxysteroid dehydrogenase/isomerase family;; NAD(P)H-binding;; GDP-mannose 4,6 dehydratase;; NmrA-like family;; Male sterility protein;; KR domain;; Polysaccharide biosynthesis protein	Dihydroflavonol 4-reductase OS=Antirrhinum majus OX=4151 GN=DFRA PE=2 SV=1	M	Cell wall/membrane/envelope biogenesis	PREDICTED: dihydroflavonol-4-reductase-like [Daucus carota subsp. sativus]
c36485.graph_c0	144	159	254	4	65	8	7.22	6.81	12.47	0.18	3.25	0.41	0.00219323	-2.67607	down	[Q]	Secondary metabolites biosynthesis, transport and catabolism	Biological Process: anthocyanin-containing compound biosynthetic process (GO:0009718);; Molecular Function: L-ascorbic acid binding (GO:0031418);; Molecular Function: metal ion binding (GO:0046872);; Molecular Function: leucocyanidin oxygenase activity (GO:0050589);; Biological Process: oxidation-reduction process (GO:0055114);;	K05277|4.30777e-154|pxb:103952863|K05277 leucoanthocyanidin dioxygenase [EC:1.14.11.19] | (RefSeq) ANS; leucoanthocyanidin dioxygenase	[QR]	--	2OG-Fe(II) oxygenase superfamily;; non-haem dioxygenase in morphine synthesis N-terminal	Leucoanthocyanidin dioxygenase OS=Malus domestica OX=3750 GN=ANS PE=2 SV=1	S	Function unknown	PREDICTED: leucoanthocyanidin dioxygenase-like [Daucus carota subsp. sativus]
c37977.graph_c0		Not differentially expressed in control sample (P<0.05) (Log2FC >1)
c38512.graph_c0		Not differentially expressed in control sample (P<0.05) (Log2FC >1)
c38623.graph_c0	30	38	30	174	243	82	1.8	1.6	1.46	10.98	10.85	4.66	8.4249e-05	1.96096	up	[R]	General function prediction only	Molecular Function: O-methyltransferase activity (GO:0008171);; Biological Process: methylation (GO:0032259);;	K00588|2.05135e-112|mdm:103400753|K00588 caffeoyl-CoA O-methyltransferase [EC:2.1.1.104] | (RefSeq) probable caffeoyl-CoA O-methyltransferase At4g26220	[Q]	Secondary metabolites biosynthesis, transport and catabolism	O-methyltransferase;; Methyltransferase domain	Probable caffeoyl-CoA O-methyltransferase At4g26220 OS=Arabidopsis thaliana OX=3702 GN=At4g26220 PE=2 SV=1	S	Function unknown	PREDICTED: probable caffeoyl-CoA O-methyltransferase At4g26220 [Daucus carota subsp. sativus]
c39297.graph_c0	44	29	83	5	6	7	11.34	7.03	21.57	1.39	1.37	1.68	0.000137969	-2.84986	down	--	--	Molecular Function: shikimate O-hydroxycinnamoyltransferase activity (GO:0047172);;	K13065|2.16596e-63|spen:107014577|K13065 shikimate O-hydroxycinnamoyltransferase [EC:2.3.1.133] | (RefSeq) shikimate O-hydroxycinnamoyltransferase	--	--	Transferase family	Shikimate O-hydroxycinnamoyltransferase OS=Nicotiana tabacum OX=4097 GN=HST PE=1 SV=1	S	Function unknown	hydroxycinnamoyl-CoA shikimate/quinate hydroxycinnamoyl transferase [Daucus carota subsp. carota]
c39297.graph_c1	444	171	529	69	69	52	27.32	8.88	31.51	4.08	3.68	3.09	1.44568e-05	-2.58326	down	--	--	Molecular Function: shikimate O-hydroxycinnamoyltransferase activity (GO:0047172);;	K13065|3.4867e-180|spen:107014577|K13065 shikimate O-hydroxycinnamoyltransferase [EC:2.3.1.133] | (RefSeq) shikimate O-hydroxycinnamoyltransferase	--	--	Transferase family	Shikimate O-hydroxycinnamoyltransferase OS=Nicotiana tabacum OX=4097 GN=HST PE=1 SV=1	S	Function unknown	hydroxycinnamoyl-CoA shikimate/quinate hydroxycinnamoyl transferase [Daucus carota subsp. carota]
c41560.graph_c0		Not differentially expressed in control sample (P<0.05) (Log2FC >1)
c43910.graph_c0		Not differentially expressed in control sample (P<0.05) (Log2FC >1)
c44616.graph_c0	22	15	27	146	257	86	0.81	0.49	0.95	5.51	7.87	2.88	8.8285e-06	2.43116	up	--	--	Molecular Function: transferase activity (GO:0016740);;	K13065|5.31348e-88|jcu:105635402|K13065 shikimate O-hydroxycinnamoyltransferase [EC:2.3.1.133] | (RefSeq) vinorine synthase-like	--	--	Transferase family	Salutaridinol 7-O-acetyltransferase OS=Papaver somniferum OX=3469 GN=SALAT PE=1 SV=1	S	Function unknown	PREDICTED: salutaridinol 7-O-acetyltransferase-like [Daucus carota subsp. sativus]
c45944.graph_c1	1153	1577	1330	671	457	286	60.08	71.11	65.89	39.04	20.89	14.87	0.000782156	-1.62213	down	[Q]	Secondary metabolites biosynthesis, transport and catabolism	Biological Process: flavonoid biosynthetic process (GO:0009813);; Molecular Function: naringenin-chalcone synthase activity (GO:0016210);;	K00660|0|sind:105171854|K00660 chalcone synthase [EC:2.3.1.74] | (RefSeq) chalcone synthase	--	--	Chalcone and stilbene synthases, N-terminal domain;; Chalcone and stilbene synthases, C-terminal domain;; 3-Oxoacyl-[acyl-carrier-protein (ACP)] synthase III C terminal;; FAE1/Type III polyketide synthase-like protein;; 3-Oxoacyl-[acyl-carrier-protein (ACP)] synthase III	Chalcone synthase 9 OS=Daucus carota OX=4039 GN=CHS9 PE=2 SV=1	Q	Secondary metabolites biosynthesis, transport and catabolism	conium polyketide synthase 2 [Conium maculatum]
c47351.graph_c0		Not differentially expressed in control sample (P<0.05) (Log2FC >1)
c48821.graph_c0		Not differentially expressed in control sample (P<0.05) (Log2FC >1)
c49601.graph_c0	14589	5090	10558	2533	2268	1602	462.41	140.42	324.11	82.74	60.96	46.56	4.36241e-05	-2.28706	down	--	--	Molecular Function: transferase activity, transferring acyl groups other than amino-acyl groups (GO:0016747);;	K13065|8.92831e-144|spen:107026059|K13065 shikimate O-hydroxycinnamoyltransferase [EC:2.3.1.133] | (RefSeq) shikimate O-hydroxycinnamoyltransferase	--	--	Transferase family;; Transferase family	Shikimate O-hydroxycinnamoyltransferase OS=Nicotiana tabacum OX=4097 GN=HST PE=1 SV=1	S	Function unknown	PREDICTED: shikimate O-hydroxycinnamoyltransferase [Daucus carota subsp. sativus]
c49920.graph_c0		Not differentially expressed in control sample (P<0.05) (Log2FC >1)
c52758.graph_c1		Not differentially expressed in control sample (P<0.05) (Log2FC >1)

## Sheet: Vitamins pathway genes
POST-BLANCHED
#ID	JB-18-1-1_Count	JB-18-1-2_Count	JB-18-1-3_Count	JA-18-1-1_Count	JA-18-1-2_Count	JA-18-1-3_Count	JB-18-1-1_FPKM	JB-18-1-2_FPKM	JB-18-1-3_FPKM	JA-18-1-1_FPKM	JA-18-1-2_FPKM	JA-18-1-3_FPKM	FDR	log2FC	regulated	COG_class	COG_class_annotation	GO_annotation	KEGG_annotation	KOG_class	KOG_class_annotation	Pfam_annotation	Swissprot_annotation	eggNOG_class	eggNOG_class_annotation	nr_annotation
Thiamine metabolism																																			Role
c32966.graph_c0	60	33	141	505	464	523	3.04	1.46	6.93	24.2	15.04	25.2	0.000316987	2.53276	up	[H]	Coenzyme transport and metabolism	Cellular Component: cytosol (GO:0005829);; Biological Process: response to stress (GO:0006950);; Biological Process: thiamine biosynthetic process (GO:0009228);; Cellular Component: chloroplast stroma (GO:0009570);; Molecular Function: oxidoreductase activity (GO:0016491);; Molecular Function: metal ion binding (GO:0046872);; Biological Process: thiazole biosynthetic process (GO:0052837);; Biolog…	K03146|0|pop:POPTR_0004s01990g|K03146 thiamine thiazole synthase | (RefSeq) POPTRDRAFT_817727; hypothetical protein	[R]	General function prediction only	Thi4 family;; FAD dependent oxidoreductase;; FAD binding domain;; NAD(P)-binding Rossmann-like domain;; Pyridine nucleotide-disulphide oxidoreductase;; GMC oxidoreductase	Thiamine thiazole synthase 2, chloroplastic OS=Vitis vinifera OX=29760 GN=THI1-2 PE=3 SV=1	H	Coenzyme transport and metabolism	PREDICTED: thiamine thiazole synthase 1, chloroplastic-like [Daucus carota subsp. sativus]									nvolved in biosynthesis of the thiamine precursor thiazole. Catalyzes the conversion of NAD and glycine to adenosine diphosphate 5-(2-hydroxyethyl)-4-methylthiazole-2-carboxylic acid (ADT), an adenylated thiazole intermediate. The reaction includes an iron-dependent sulfide transfer from a conserved cysteine residue of the protein to a thiazole intermediate. The enzyme can only undergo a single t…
c50338.graph_c0	771	641	767	1606	2777	1456	26.83	19.36	25.81	53.11	61.82	48.05	0.000569665	1.37537	up	[E]	Amino acid transport and metabolism	Molecular Function: ATP binding (GO:0005524);; Cellular Component: mitochondrion (GO:0005739);; Molecular Function: zinc ion binding (GO:0008270);; Molecular Function: pyridoxal phosphate binding (GO:0030170);; Molecular Function: cysteine desulfurase activity (GO:0031071);; Biological Process: [2Fe-2S] cluster assembly (GO:0044571);;	K04487|0|nnu:104589121|K04487 cysteine desulfurase [EC:2.8.1.7] | (RefSeq) cysteine desulfurase, mitochondrial	[E]	Amino acid transport and metabolism	Aminotransferase class-V;; Beta-eliminating lyase;; DegT/DnrJ/EryC1/StrS aminotransferase family	Cysteine desulfurase, mitochondrial OS=Arabidopsis thaliana OX=3702 GN=NIFS1 PE=1 SV=1	E	Amino acid transport and metabolism	PREDICTED: cysteine desulfurase, mitochondrial [Daucus carota subsp. sativus]									A pyridoxal-phosphate protein. The sulfur from free L-cysteine is first transferred to a cysteine residue in the active site, and then passed on to various other acceptors. The enzyme is involved in the biosynthesis of iron-sulfur clusters, thio-nucleosides in tRNA, thiamine, biotin, lipoate and pyranopterin (molybdopterin) [2].
Riboflavin metabolism
c38221.graph_c0	84	126	96	199	403	322	10.5	14.05	12.12	24.45	33.39	39.18	6.53377e-05	1.54991	up	[H]	Coenzyme transport and metabolism	Molecular Function: GTP cyclohydrolase II activity (GO:0003935);; Molecular Function: GTP binding (GO:0005525);; Molecular Function: 3,4-dihydroxy-2-butanone-4-phosphate synthase activity (GO:0008686);; Biological Process: riboflavin biosynthetic process (GO:0009231);; Cellular Component: chloroplast stroma (GO:0009570);; Cellular Component: membrane (GO:0016020);; Molecular Function: metal ion b…	K14652|4.21425e-84|ath:AT5G64300|K14652 3,4-dihydroxy 2-butanone 4-phosphate synthase / GTP cyclohydrolase II [EC:4.1.99.12 3.5.4.25] | (RefSeq) GCH; GTP cyclohydrolase II	[H]	Coenzyme transport and metabolism	3,4-dihydroxy-2-butanone 4-phosphate synthase;; GTP cyclohydrolase II	Bifunctional riboflavin biosynthesis protein RIBA 1, chloroplastic OS=Arabidopsis thaliana OX=3702 GN=RIBA1 PE=1 SV=2	H	Coenzyme transport and metabolism	PREDICTED: bifunctional riboflavin biosynthesis protein RIBA 1, chloroplastic-like [Daucus carota subsp. sativus]
Vitamin B6
c39735.graph_c0	199	204	179	259	580	625	12.41	11.1	10.8	15.12	23	36.54	0.00577204	1.2768	up	--	--	Biological Process: dephosphorylation (GO:0016311);; Molecular Function: phosphocholine phosphatase activity (GO:0052731);; Molecular Function: phosphoethanolamine phosphatase activity (GO:0052732);;	K13248|3.88723e-103|jcu:105637781|K13248 pyridoxal phosphate phosphatase PHOSPHO2 [EC:3.1.3.74] | (RefSeq) inorganic pyrophosphatase 3	[R]	General function prediction only	Putative Phosphatase;; haloacid dehalogenase-like hydrolase	Inorganic pyrophosphatase 1 OS=Arabidopsis thaliana OX=3702 GN=PS2 PE=1 SV=1	S	Function unknown	PREDICTED: inorganic pyrophosphatase 3-like isoform X1 [Daucus carota subsp. sativus]
c47499.graph_c0	1078	1460	636	2784	7442	15485	63.36	75.05	36.31	154.14	279.32	865.3	2.70137e-05	2.84698	up	[H]	Coenzyme transport and metabolism	Molecular Function: catalytic activity (GO:0003824);; Cellular Component: cytosol (GO:0005829);; Biological Process: vitamin B6 biosynthetic process (GO:0042819);; Biological Process: pyridoxal phosphate biosynthetic process (GO:0042823);; Molecular Function: protein heterodimerization activity (GO:0046982);;	K06215|9.77746e-173|spen:107012142|K06215 pyridoxal 5'-phosphate synthase pdxS subunit [EC:4.3.3.6] | (RefSeq) pyridoxal 5'-phosphate synthase-like subunit PDX1.2	[H]	Coenzyme transport and metabolism	SOR/SNZ family;; Histidine biosynthesis protein;; Thiazole biosynthesis protein ThiG;; Dihydrouridine synthase (Dus)	Pyridoxal 5&apos;-phosphate synthase-like subunit PDX1.2 OS=Arabidopsis thaliana OX=3702 GN=PDX12 PE=1 SV=1	H	Coenzyme transport and metabolism	hypothetical protein DCAR_007564 [Daucus carota subsp. sativus]
Nicotinamide
c43596.graph_c1	628	816	1146	3934	4429	2136	14.31	12.83	20.98	89.91	67.81	48.34	0.000309697	1.97691	up	[L]	Replication, recombination and repair	Molecular Function: nucleotidase activity (GO:0008252);; Biological Process: dephosphorylation (GO:0016311);;	K03787|6.46485e-49|sot:102581587|K03787 5'-nucleotidase [EC:3.1.3.5] | (RefSeq) 5'-nucleotidase SurE	--	--	Survival protein SurE	--	F	Nucleotide transport and metabolism	hypothetical protein DCAR_002387 [Daucus carota subsp. sativus]
Acorbate
c45975.graph_c0	19	53	120	2237	3029	96	0.93	2.3	6.11	106.48	103.06	4.5	7.48871e-05	4.08943	up	--	--	Molecular Function: iron ion binding (GO:0005506);; Cellular Component: cytoplasm (GO:0005737);; Biological Process: inositol catabolic process (GO:0019310);; Molecular Function: inositol oxygenase activity (GO:0050113);; Biological Process: oxidation-reduction process (GO:0055114);;	K00469|6.52578e-175|sind:105173576|K00469 inositol oxygenase [EC:1.13.99.1] | (RefSeq) inositol oxygenase 2-like	[R]	General function prediction only	Myo-inositol oxygenase	Inositol oxygenase 4 OS=Arabidopsis thaliana OX=3702 GN=MIOX4 PE=2 SV=1	S	Function unknown	inositol oxygenase 4-like [Helianthus annuus]
MID-BLANCHED
Thiamine metabolism																																			Role
Targated gene was not differentially expressed in mid blanched sample (P<0.05) (Log2FC >1)
Riboflavin metabolism
Targated gene was not differentially expressed in mid blanched sample (P<0.05) (Log2FC >1)
Vitamin B6
Targated gene was not differentially expressed in mid blanched sample (P<0.05) (Log2FC >1)
Nicotinamide
c43596.graph_c1	628	816	1146	5244	4915	8483	14.31	12.83	20.98	101.87	106.82	203.68	3.72453e-09	2.92251	up	[L]	Replication, recombination and repair	Molecular Function: nucleotidase activity (GO:0008252);; Biological Process: dephosphorylation (GO:0016311);;	K03787|6.46485e-49|sot:102581587|K03787 5'-nucleotidase [EC:3.1.3.5] | (RefSeq) 5'-nucleotidase SurE	--	--	Survival protein SurE	--	F	Nucleotide transport and metabolism	hypothetical protein DCAR_002387 [Daucus carota subsp. sativus]
Acorbate
c45975.graph_c0	19	53	120	714	565	1872	0.93	2.3	6.11	32.96	26.57	99.17	2.28248e-08	3.8534	up	--	--	Molecular Function: iron ion binding (GO:0005506);; Cellular Component: cytoplasm (GO:0005737);; Biological Process: inositol catabolic process (GO:0019310);; Molecular Function: inositol oxygenase activity (GO:0050113);; Biological Process: oxidation-reduction process (GO:0055114);;	K00469|6.52578e-175|sind:105173576|K00469 inositol oxygenase [EC:1.13.99.1] | (RefSeq) inositol oxygenase 2-like	[R]	General function prediction only	Myo-inositol oxygenase	Inositol oxygenase 4 OS=Arabidopsis thaliana OX=3702 GN=MIOX4 PE=2 SV=1	S	Function unknown	inositol oxygenase 4-like [Helianthus annuus]
CONTROL
Thiamine metabolism																																			Role
Targated gene was not differentially expressed in control sample (P<0.05) (Log2FC >1)
Riboflavin metabolism
Targated gene was not differentially expressed in control sample (P<0.05) (Log2FC >1)
Vitamin B6
Targated gene was not differentially expressed in control sample (P<0.05) (Log2FC >1)
Nicotinamide
Targated gene was not differentially expressed in control sample (P<0.05) (Log2FC >1)
Acorbate
c45975.graph_c0	19	53	120	610	327	3779	0.93	2.3	6.11	31.49	13.71	182.7	0.000358246	3.36471	up	--	--	Molecular Function: iron ion binding (GO:0005506);; Cellular Component: cytoplasm (GO:0005737);; Biological Process: inositol catabolic process (GO:0019310);; Molecular Function: inositol oxygenase activity (GO:0050113);; Biological Process: oxidation-reduction process (GO:0055114);;	K00469|6.52578e-175|sind:105173576|K00469 inositol oxygenase [EC:1.13.99.1] | (RefSeq) inositol oxygenase 2-like	[R]	General function prediction only	Myo-inositol oxygenase	Inositol oxygenase 4 OS=Arabidopsis thaliana OX=3702 GN=MIOX4 PE=2 SV=1	S	Function unknown	inositol oxygenase 4-like [Helianthus annuus]
